# Supplementary material for: DeepPheWAS: an R package for phenotype generation and association analysis for phenome-wide association studies
Source: Bioinformatics. 2023 Feb 6;39(4):btad073. doi: 10.1093/bioinformatics/btad073 (PMC10070035; doi:10.1093/bioinformatics/btad073)
Supplement: btad073_Supplementary_Data [file btad073_supplementary_data.zip]

Archive with 2 entries (2 files):
- Supplementary_tables_revision_20221207.xlsx
- Supplement_Bioinformatics_2022201207_FINAL.docx
