# Supplementary material for: DeepPheWAS: an R package for phenotype generation and association analysis for phenome-wide association studies
Source: Bioinformatics. 2023 Feb 6;39(4):btad073. doi: 10.1093/bioinformatics/btad073 (PMC10070035; doi:10.1093/bioinformatics/btad073)
Supplement: btad073_Supplementary_Data [file btad073_supplementary_data.zip › Supplementary_tables_revision_20221207.xlsx]

## Sheet: S1-rs7193778-sodium
Supplementary Table 1 – results from PheWAS of rs793778 (nearest genes NFAT5 and TERF2, results orientated to C allele) under an additive genetic model. (N_ID=total number of participants in analysis, FDR=false discovery rate, P=p-value, OR=odds ratio, L95=lower 95% confidence interval, U95=upper 95% confidence interval, MAF=minor allele frequency, MAC=minor allele count, Z_T_STAT=either Z/T STAT…
PheWAS_ID	Phenotype_category	Description	N_ID	FDR	P	OR	Beta	L95	U95	coded_allele	non_coded_allele	minor_allele	MAF	MAC	MAC_cases	MAC_controls	Z_T_STAT	SE	Broad_group	Narrow_group	short_description
Q2001	PQP	Blood Sodium (primary care)	165518	6.48876e-42	3.39193e-45		0.0679743	0.0585338	0.0774149	C	T	C	0.15013	49698.5			14.1122	0.0048167	Quantitative Measure	Blood Biochemistry	Blood Sodium (primary care) (PQP)
Q0529	field_ID_phenotype	Urate	409982	7.84904e-25	8.206e-28		0.0287947	0.023632	0.0339574	C	T	C	0.149456	122549			10.9317	0.00263406	Quantitative Measure	Blood Biochemistry	Urate (FIP)
Q0518	field_ID_phenotype	IGF-1	408432	3.39e-24	5.31626e-27		-0.0322993	-0.0381823	-0.0264164	C	T	C	0.149453	122083			-10.7608	0.00300158	Quantitative Measure	Blood Biochemistry	IGF-1 (FIP)
Q0511	field_ID_phenotype	Creatinine	410269	1.22362e-12	2.55853e-15		0.0197769	0.0148772	0.0246766	C	T	C	0.149451	122630			7.91105	0.00249991	Quantitative Measure	Blood Biochemistry	Creatinine (FIP)
Q0512	field_ID_phenotype	C-reactive protein	409611	1.99829e-08	5.22292e-11		0.0202163	0.0141804	0.0262521	C	T	C	0.149436	122421			6.56462	0.00307958	Quantitative Measure	Blood Biochemistry	C-reactive protein (FIP)
Q0611	field_ID_phenotype	Mean platelet (thrombocyte) volume	417140	2.94549e-08	9.23834e-11		0.0199746	0.0139322	0.0260171	C	T	C	0.149388	124632			6.47908	0.00308294	Quantitative Measure	Blood Count	Mean platelet (thrombocyte) volume (FIP)
Q0004	field_ID_phenotype	Body mass index	422585	1.02842e-07	4.30077e-10		0.0189515	0.0130016	0.0249014	C	T	C	0.149443	126304			6.24285	0.00303571	Quantitative Measure	Anthropometry	Body mass index (FIP)
Q0005	field_ID_phenotype	Waist circumference	428327	1.02842e-07	3.76385e-10		0.016755	0.0115122	0.0219979	C	T	C	0.149487	128059			6.26367	0.00267496	Quantitative Measure	Anthropometry	Waist circumference (FIP)
Q0528	field_ID_phenotype	Triglycerides	410148	8.61926e-07	4.05506e-09		0.0177563	0.0118397	0.0236729	C	T	C	0.149443	122587			5.88206	0.00301872	Quantitative Measure	Blood Biochemistry	Triglycerides (FIP)
Q0625	field_ID_phenotype	High light scatter reticulocyte count	410614	1.4576e-06	7.61944e-09		0.017751	0.0117284	0.0237736	C	T	C	0.149427	122713			5.77679	0.00307282	Quantitative Measure	Blood Count	High light scatter reticulocyte count (FIP)
Q0009	field_ID_phenotype	Whole body fat mass	421358	1.57181e-06	9.03812e-09		0.0170431	0.0112317	0.0228545	C	T	C	0.149434	125930			5.74797	0.00296505	Quantitative Measure	Anthropometry	Whole body fat mass (FIP)
Q0006	field_ID_phenotype	Hip circumference	428284	3.6736e-06	2.3044e-08		0.016966	0.0110148	0.0229172	C	T	C	0.149477	128037			5.58755	0.00303639	Quantitative Measure	Anthropometry	Hip circumference (FIP)
Q0620	field_ID_phenotype	Reticulocyte count	410614	4.60066e-06	3.12643e-08		0.0169606	0.010954	0.0229672	C	T	C	0.149427	122713			5.53431	0.00306463	Quantitative Measure	Blood Count	Reticulocyte count (FIP)
Q0602	field_ID_phenotype	Red blood cell (erythrocyte) count	417147	1.25943e-05	9.21697e-08		0.0141352	0.00894868	0.0193218	C	T	C	0.149387	124633			5.34162	0.00264624	Quantitative Measure	Blood Count	Red blood cell (erythrocyte) count (FIP)
Q0110	field_ID_phenotype	Systolic blood pressure	408202	6.28792e-05	4.93041e-07		0.0146673	0.00895105	0.0203835	C	T	C	0.14906	121693			5.02908	0.00291649	Quantitative Measure	Body Measurements	Systolic blood pressure (FIP)
Q0624	field_ID_phenotype	High light scatter reticulocyte percentage	410615	6.75876e-05	5.65291e-07		0.0155229	0.00944142	0.0216043	C	T	C	0.149426	122713			5.00279	0.00310284	Quantitative Measure	Blood Count	High light scatter reticulocyte % (FIP)
Q0503	field_ID_phenotype	Alanine aminotransferase	410297	0.000195197	1.73463e-06		0.0139898	0.00825614	0.0197235	C	T	C	0.149453	122640			4.78218	0.00292541	Quantitative Measure	Blood Biochemistry	Alanine aminotransferase (FIP)
Q0604	field_ID_phenotype	Haematocrit percentage	417147	0.000225041	2.11748e-06		0.0119658	0.00702005	0.0169116	C	T	C	0.149387	124633			4.74194	0.0025234	Quantitative Measure	Blood Count	Haematocrit % (FIP)
P274.1	Phecode	Gout	427951	0.000267882	2.66062e-06	1.10504		1.05991	1.15208	C	T	C	0.149516	127971	2791.15	125180	4.69542	0.0212714	Endocrine/Metabolic	Endocrine/Metabolic	Gout (Phecode)
Q0002	field_ID_phenotype	Sitting height	428102	0.000347281	3.66309e-06		-0.010576	-0.0150533	-0.0060987	C	T	C	0.149478	127984			-4.6297	0.00228439	Quantitative Measure	Anthropometry	Sitting height (FIP)
Q0003	field_ID_phenotype	Weight	422589	0.000347281	3.81229e-06		0.0124147	0.00714957	0.0176798	C	T	C	0.149445	126307			4.62142	0.00268633	Quantitative Measure	Anthropometry	Weight (FIP)
Q0612	field_ID_phenotype	Platelet distribution width	417140	0.000387741	4.45912e-06		0.0139923	0.00801594	0.0199687	C	T	C	0.149388	124632			4.58881	0.00304922	Quantitative Measure	Blood Count	Platelet distribution width (FIP)
Q0619	field_ID_phenotype	Reticulocyte percentage	410614	0.000562233	6.75973e-06		0.0139744	0.00788948	0.0200593	C	T	C	0.149427	122713			4.50118	0.00310461	Quantitative Measure	Blood Count	Reticulocyte % (FIP)
Q0508	field_ID_phenotype	Urea	410205	0.00070364	8.82768e-06		0.0131977	0.00737717	0.0190181	C	T	C	0.149459	122618			4.44412	0.00296969	Quantitative Measure	Blood Biochemistry	Urea (FIP)
Q0120	field_ID_phenotype	Forced vital capacity (best)	322736	0.000734077	9.59327e-06		-0.0108012	-0.0155841	-0.00601836	C	T	C	0.150363	97055.3			-4.42621	0.00244029	Quantitative Measure	Spirometry	Forced vital capacity (best) (FIP)
Q0609	field_ID_phenotype	Platelet count	417145	0.000773264	1.05096e-05		-0.0131708	-0.019029	-0.0073125	C	T	C	0.149387	124632			-4.40647	0.00298896	Quantitative Measure	Blood Count	Platelet count (FIP)
P274	Phecode	Gout and other crystal arthropathies	428850	0.00106821	1.50766e-05	1.09129		1.04895	1.13533	C	T	C	0.149495	128222	3095.3	125127	4.32757	0.0201867	Endocrine/Metabolic	Endocrine/Metabolic	Gout and other crystal arthropathies (Phecode)
P574.1	Phecode	Cholelithiasis	422849	0.0011312	1.71483e-05	1.05939		1.03189	1.08763	C	T	C	0.149402	126349	7112.28	119237	4.29911	0.0134203	Digestive	Digestive	Cholelithiasis (Phecode)
Q0622	field_ID_phenotype	Mean sphered cell volume	410615	0.0011312	1.70999e-05		-0.0133035	-0.0193676	-0.00723939	C	T	C	0.149426	122713			-4.29979	0.00309398	Quantitative Measure	Blood Count	Mean sphered cell volume (FIP)
P574	Phecode	Cholelithiasis and cholecystitis	426261	0.00161615	2.53447e-05	1.05395		1.02849	1.08003	C	T	C	0.149405	127371	8307.41	119063	4.21171	0.0124752	Safety	Safety	Cholelithiasis and cholecystitis (Phecode)
Q0517	field_ID_phenotype	HDL cholesterol	377908	0.00173118	2.80537e-05		-0.0122821	-0.018029	-0.0065352	C	T	C	0.149369	112895			-4.18877	0.00293216	Quantitative Measure	Blood Biochemistry	HDL cholesterol (FIP)
P411.4	Phecode	Coronary atherosclerosis	411319	0.00203878	3.4104e-05	0.953013		0.931566	0.974954	C	T	C	0.149207	122743	10247.4	112496	-4.14417	0.0116131	Circulatory system	Circulatory system	Coronary atherosclerosis (Phecode)
Q0007	formula_phenotype	Waist to hip ratio	428217	0.0027324	4.80638e-05		0.00928582	0.00480848	0.0137632	C	T	C	0.149481	128021			4.06489	0.0022844	Quantitative Measure	Anthropometry	Waist to hip ratio (FIP)
Q0522	field_ID_phenotype	Phosphate	377381	0.0027324	4.85633e-05		-0.0128002	-0.0189758	-0.0066247	C	T	C	0.14941	112769			-4.06248	0.00315084	Quantitative Measure	Blood Biochemistry	Phosphate (FIP)
P250.2	Phecode	Type 2 diabetes	426802	0.00283677	5.19011e-05	1.04614		1.02353	1.06924	C	T	C	0.149494	127609	10821	116788	4.0469	0.0111453	Endocrine/Metabolic	Endocrine/Metabolic	T2 diabetes (Phecode)
P575	Phecode	Other biliary tract disease	410248	0.002896	5.60125e-05	1.09141		1.04595	1.13886	C	T	C	0.149208	122424	2619.29	119805	4.02901	0.0217113	Digestive	Digestive	Other biliary tract disease (Phecode)
Q0623	field_ID_phenotype	Immature reticulocyte fraction	410614	0.002896	5.45375e-05		0.0125017	0.0064296	0.0185738	C	T	C	0.149425	122712			4.03532	0.00309807	Quantitative Measure	Blood Count	Immature reticulocyte fraction (FIP)
P585.3	Phecode	Chronic renal failure [CKD]	408924	0.00449229	8.92352e-05	1.08512		1.04167	1.13037	C	T	C	0.149508	122274	2892	119382	3.91814	0.0208484	Genitourinary	Genitourinary	Chronic renal failure [CKD] (Phecode)
P250	Phecode	Diabetes mellitus	428980	0.00467861	9.53821e-05	1.04306		1.0212	1.06538	C	T	C	0.14951	128273	11564.7	116709	3.90205	0.0108032	Endocrine/Metabolic	Endocrine/Metabolic	Diabetes mellitus (Phecode)
P323.8	Phecode	Encephalitis, non-infectious	427251	0.00565905	0.000124548	1.96623		1.39202	2.77732	C	T	C	0.149529	127773	43.7882	127729	3.837	0.17621	Neurological	Neurological	Encephalitis, non-infectious (Phecode)
P345	Phecode	Epilepsy, recurrent seizures, convulsions	412431	0.00565905	0.000127203	1.08277		1.03961	1.12772	C	T	C	0.149458	123282	2865.49	120417	3.83181	0.0207537	Safety	Safety	Epilepsy, recurrent seizures, convulsions (Phecode)
P366	Phecode	Cataract	429110	0.00565905	0.000121306	1.03825		1.01856	1.05831	C	T	C	0.149537	128336	15584.6	112751	3.84347	0.00976518	Sense organs	Sense organs	Cataract (Phecode)
Q2040	PQP	Blood chloride (primary care)	12758	0.00565905	0.000124114		0.0653118	0.0319679	0.0986558	C	T	C	0.158315	4039.57			3.83904	0.0170125	Quantitative Measure	Blood Biochemistry	Blood chloride (primary care) (PQP)
P278	Phecode	Overweight, obesity and other hyperalimentation	428953	0.00756264	0.000177898	1.04483		1.02115	1.06907	C	T	C	0.149507	128263	9453.45	118810	3.7485	0.0117001	Endocrine/Metabolic	Endocrine/Metabolic	Overweight, obesity and other hyperalimentation (Phecode)
Q0603	field_ID_phenotype	Haemoglobin concentration	417147	0.00756264	0.000177685		0.00921194	0.00439575	0.0140281	C	T	C	0.149387	124633			3.74883	0.00245728	Quantitative Measure	Blood Count	Haemoglobin concentration (FIP)
P2035	CP	Diabetes mellitus	212544	0.00921172	0.000221505	1.04758		1.02206	1.07375	C	T	C	0.150558	64000.3	9288.95	54711.3	3.69314	0.0125874	Endocrine/Metabolic	Endocrine/Metabolic	Diabetes mellitus (CP)
P278.1	Phecode	Obesity	428778	0.0104076	0.000255701	1.04386		1.02012	1.06816	C	T	C	0.149496	128201	9382.79	118819	3.65648	0.0117396	Endocrine/Metabolic	Endocrine/Metabolic	Obesity (Phecode)
P585	Phecode	Renal failure	422188	0.0104391	0.000261933	1.04939		1.02258	1.07691	C	T	C	0.149616	126332	7551.95	118780	3.6503	0.013207	Genitourinary	Genitourinary	Renal failure (Phecode)
P3001	HP	Common cancers	430249	0.011167	0.000286033	1.02697		1.01231	1.04185	C	T	C	0.14947	128619	30431.4	98187.6	3.62763	0.007337	Neoplasms	Neoplasms	Common cancers (HES) (CP)
P585.31	Phecode	Renal dialysis	401946	0.0118966	0.000310942	1.23857		1.10259	1.39132	C	T	C	0.149331	120046	351.369	119695	3.60601	0.0593339	Genitourinary	Genitourinary	Renal dialysis (Phecode)
P345.3	Phecode	Convulsions	408493	0.0122555	0.000333135	1.10961		1.04832	1.17447	C	T	C	0.149387	122047	1458.58	120588	3.58807	0.0289867	Neurological	Neurological	Convulsions (Phecode)
P783	Phecode	Fever of unknown origin	428825	0.0122555	0.000329744	1.08133		1.03615	1.12847	C	T	C	0.149515	128231	2592.46	125639	3.59074	0.0217747	Symptoms	Symptoms	Fever of unknown origin (Phecode)
Q1145	field_ID_phenotype	Phenylalanine	112778	0.0154995	0.000429417		0.020853	0.00924653	0.0324594	C	T	C	0.149161	33644.2			3.52142	0.00592175	Metabolomics	Metabolomics	Phenylalanine (FIP)
Q1190	field_ID_phenotype	Total Concentration of Branched-Chain Amino Acids (Leucine + Isoleucine + Valine)	112798	0.0222672	0.000628557		0.0195601	0.0083474	0.0307728	C	T	C	0.149147	33647			3.41908	0.00572086	Metabolomics	Metabolomics	Total Concentration (Leucine + Isoleucine + Valine) (FIP)
P519	Phecode	Other diseases of respiratory system, not elsewhere classified	428909	0.0223239	0.000641828	1.04886		1.02052	1.07799	C	T	C	0.149526	128266	6529.04	121737	3.41329	0.0139771	Respiratory	Respiratory	Other diseases of respiratory system (Phecode)
P2035.2	CP	Type 2 diabetes	210699	0.022542	0.000659881	1.04522		1.01895	1.07216	C	T	C	0.15051	63424.4	8669.99	54754.5	3.40573	0.0129853	Endocrine/Metabolic	Endocrine/Metabolic	Type 2 diabetes (CP)
Q1059	field_ID_phenotype	Cholesteryl Esters to Total Lipids in IDL percentage	109397	0.02565	0.000764271		-0.0197792	-0.0312979	-0.00826045	C	T	C	0.148898	32578			-3.36552	0.00587702	Metabolomics	Metabolomics	Cholesteryl Esters to Total Lipids in IDL % (FIP)
Q1091	field_ID_phenotype	Creatinine	107821	0.026278	0.000796718		0.0171024	0.0071084	0.0270963	C	T	C	0.14909	32150.2			3.35403	0.00509905	Metabolomics	Metabolomics	Creatinine (FIP)
Q1135	field_ID_phenotype	Leucine	112825	0.0277829	0.00085687		0.0188823	0.00778136	0.0299832	C	T	C	0.149152	33656.1			3.33383	0.00566384	Metabolomics	Metabolomics	Leucine (FIP)
P562	Phecode	Diverticulosis and diverticulitis	363462	0.0278325	0.000872948	1.03108		1.01266	1.04983	C	T	C	0.149751	108857	17460.4	91396.9	3.32856	0.00919555	Digestive	Digestive	Diverticulosis and diverticulitis (Phecode)
Q1071	field_ID_phenotype	Cholesteryl Esters to Total Lipids in Very Small VLDL percentage	109397	0.0281079	0.000896278		-0.0190323	-0.0302636	-0.00780096	C	T	C	0.148898	32578			-3.3213	0.00573036	Metabolomics	Metabolomics	Cholesteryl Esters-Total Lipids in VS-VLDL % (FIP)
Q1115	field_ID_phenotype	Free Cholesterol to Total Lipids in Large LDL percentage	112816	0.0291038	0.000943248		-0.0188412	-0.0300079	-0.00767464	C	T	C	0.149155	33654			-3.30702	0.00569736	Metabolomics	Metabolomics	Free Cholesterol to Total Lipids in L-LDL % (FIP)
P562.1	Phecode	Diverticulosis	363425	0.0308579	0.00101623	1.03069		1.01227	1.04944	C	T	C	0.149742	108840	17441.4	91398.9	3.286	0.00919901	Digestive	Digestive	Diverticulosis (Phecode)
P459	Phecode	Other disorders of circulatory system	418390	0.0330061	0.00115032	1.03671		1.01442	1.05949	C	T	C	0.149546	125137	10955.5	114182	3.25092	0.0110899	Circulatory system	Circulatory system	Other disorders of circulatory system (Phecode)
Q0121	field_ID_phenotype	Forced expiratory volume in 1-second (FEV1), Best measure	322736	0.0330061	0.00112153		-0.00816919	-0.0130834	-0.00325495	C	T	C	0.150363	97055.3			-3.25815	0.00250731	Quantitative Measure	Spirometry	Forced expiratory volume in 1-second (FEV1), Best measure (FIP)
Q0606	field_ID_phenotype	Mean corpuscular haemoglobin	417144	0.0330061	0.00115599		-0.0098714	-0.0158253	-0.00391746	C	T	C	0.149388	124633			-3.24954	0.00303778	Quantitative Measure	Blood Count	Mean corpuscular haemoglobin (FIP)
Q0607	field_ID_phenotype	Mean corpuscular haemoglobin concentration	417142	0.0330061	0.00113331		-0.0099503	-0.0159414	-0.00395916	C	T	C	0.149389	124633			-3.25518	0.00305676	Quantitative Measure	Blood Count	Mean corpuscular haemoglobin concentration (FIP)
P401	Phecode	Hypertension	428563	0.034052	0.00121042	1.02275		1.00891	1.03677	C	T	C	0.149507	128146	39706.5	88439.4	3.23641	0.00694975	Circulatory system	Circulatory system	Hypertension (Phecode)
P367.8	Phecode	Hypermetropia	421630	0.0352566	0.0012901	1.25266		1.09207	1.43688	C	T	C	0.149522	126086	252.596	125834	3.21817	0.0700002	Sense organs	Sense organs	Hypermetropia (Phecode)
Q0012	combined_field_ID_phenotype	Hand grip strength	428221	0.0352566	0.00128341		-0.0727516	-0.117039	-0.0284645	C	T	C	0.14944	127987			-3.21968	0.0225959	Quantitative Measure	Body Measurements	Hand grip strength (cFIP)
Q1249	field_ID_phenotype	Valine	112799	0.0375538	0.00139379		0.0184047	0.00711798	0.0296915	C	T	C	0.149146	33647			3.19601	0.00575865	Metabolomics	Metabolomics	Valine (FIP)
P574.12	Phecode	Cholelithiasis with other cholecystitis	411036	0.0380158	0.00147496	1.06818		1.02562	1.11251	C	T	C	0.149161	122621	2866.4	119755	3.17956	0.0207451	Digestive	Digestive	Cholelithiasis with other cholecystitis (Phecode)
P613.5	Phecode	Mastodynia	426520	0.0380158	0.0015103	1.61512		1.20111	2.17183	C	T	C	0.149443	127481	56.8786	127424	3.1727	0.151104	Genitourinary	Genitourinary	Mastodynia (Phecode)
P687.3	Phecode	Changes in skin texture	420037	0.0380158	0.00150891	1.47605		1.1605	1.87739	C	T	C	0.149526	125613	84.6471	125528	3.17296	0.122714	Dermatologic	Dermatologic	Changes in skin texture (Phecode)
Q0001	field_ID_phenotype	Standing height	428093	0.0380158	0.0014619		-0.00677773	-0.0109523	-0.00260318	C	T	C	0.149481	127984			-3.18216	0.00212991	Quantitative Measure	Anthropometry	Standing height (FIP)
Q0200	combined_field_ID_phenotype	Heel bone mineral density (BMD) (lowest)	172369	0.0380158	0.00147444		0.0147719	0.00566656	0.0238772	C	T	C	0.148324	51132.8			3.17972	0.00464565	Quantitative Measure	Imaging	Heel bone mineral density (BMD) (lowest) (cFIP)
P401.1	Phecode	Essential hypertension	428284	0.0436102	0.00175535	1.022		1.00816	1.03603	C	T	C	0.149483	128042	39591	88451.1	3.12878	0.00695602	Circulatory system	Circulatory system	Essential hypertension (Phecode)
P519.8	Phecode	Other diseases of respiratory system, NEC	428040	0.0467294	0.00190533	1.04546		1.01653	1.07522	C	T	C	0.149503	127986	6199.71	121787	3.1046	0.0143198	Respiratory	Respiratory	Other diseases of respiratory system, NEC (Phecode)
P459.9	Phecode	Circulatory disease NEC	418051	0.0473949	0.00195724	1.03513		1.01275	1.05799	C	T	C	0.149523	125017	10823.8	114193	3.09664	0.0111488	Circulatory system	Circulatory system	Circulatory disease NEC (Phecode)
Q1241	field_ID_phenotype	Triglycerides to Total Lipids in Small HDL percentage	112778	0.0476076	0.00199091		0.0175877	0.00643792	0.0287374	C	T	C	0.149128	33636.8			3.09166	0.00568875	Metabolomics	Metabolomics	Triglycerides to Total Lipids in S-HDL % (FIP)
P211	Phecode	Benign neoplasm of other parts of digestive system	413978	0.0517434	0.00221796	1.0574		1.02026	1.09589	C	T	C	0.149301	123615	3736.99	119878	3.05938	0.0182419	Neoplasms	Neoplasms	Benign neoplasm of other parts of digestive system (Phecode)
P766	Phecode	Neuralgia, neuritis, and radiculitis NOS	424006	0.0517434	0.00220614	1.11966		1.04149	1.20369	C	T	C	0.149499	126777	894.114	125883	3.06098	0.0369232	Symptoms	Symptoms	Neuralgia, neuritis, and radiculitis NOS (Phecode)
Q1132	field_ID_phenotype	Isoleucine	109394	0.0524035	0.00227365		0.0179617	0.00642693	0.0294964	C	T	C	0.148902	32578			3.05202	0.00588519	Metabolomics	Metabolomics	Isoleucine (FIP)
Q1040	field_ID_phenotype	Cholesterol to Total Lipids in Very Small VLDL percentage	109397	0.0535132	0.00234977		-0.0175329	-0.0288289	-0.00623686	C	T	C	0.148898	32578			-3.04212	0.00576339	Metabolomics	Metabolomics	Cholesterol to Total Lipids in VS-VLDL % (FIP)
Q0504	field_ID_phenotype	Apolipoprotein A	375930	0.054622	0.00242701		-0.00904168	-0.0148858	-0.00319751	C	T	C	0.149371	112306			-3.03232	0.00298177	Quantitative Measure	Blood Biochemistry	Apolipoprotein A (FIP)
Q0506	field_ID_phenotype	Aspartate aminotransferase	409054	0.0559601	0.00251572		0.00901842	0.00316835	0.0148685	C	T	C	0.149454	122270			3.02146	0.00298478	Quantitative Measure	Blood Biochemistry	Aspartate aminotransferase (FIP)
P574.11	Phecode	Cholelithiasis with acute cholecystitis	405817	0.0560822	0.00257411	1.11167		1.03773	1.19087	C	T	C	0.149079	120998	989.479	120008	3.01449	0.0351169	Digestive	Digestive	Cholelithiasis with acute cholecystitis (Phecode)
Q1232	field_ID_phenotype	Triglycerides to Phosphoglycerides ratio	112752	0.0560822	0.00257984		0.016778	0.00586705	0.0276889	C	T	C	0.149169	33638.1			3.01388	0.00556689	Metabolomics	Metabolomics	Triglycerides to Phosphoglycerides ratio (FIP)
P340	Phecode	Migraine	418477	0.0581638	0.002706	1.07602		1.02572	1.12879	C	T	C	0.149541	125159	2052.41	123106	2.9993	0.024429	Neurological	Neurological	Migraine (Phecode)
Q2030	PQP	Thyroid stimulating hormone (primary care)	150240	0.0606793	0.00285475		0.0150773	0.00517089	0.0249838	C	T	C	0.150161	45120.3			2.98301	0.00505441	Quantitative Measure	Blood Biochemistry	TSH (primary care) (PQP)
P386.3	Phecode	Labyrinthitis	418373	0.0610563	0.002928	0.840518		0.74962	0.942439	C	T	C	0.149335	124955	341.624	124614	-2.9752	0.058395	Sense organs	Sense organs	Labyrinthitis (Phecode)
Q0608	field_ID_phenotype	Red blood cell (erythrocyte) distribution width	417146	0.0610563	0.00293632		0.0091196	0.00311018	0.015129	C	T	C	0.149387	124633			2.97434	0.00306609	Quantitative Measure	Blood Count	Red blood cell (erythrocyte) distribution width (FIP)
Q1246	field_ID_phenotype	Triglycerides to Total Lipids in Very Small VLDL percentage	109397	0.0638177	0.00310248		0.017094	0.00576552	0.0284226	C	T	C	0.148898	32578			2.95746	0.00577997	Metabolomics	Metabolomics	Triglycerides to Total Lipids in VS-VLDL % (FIP)
P418	Phecode	Nonspecific chest pain	429052	0.0662185	0.00325381	1.0286		1.00946	1.04811	C	T	C	0.149515	128300	14789.8	113510	2.94268	0.00958409	Circulatory system	Circulatory system	Nonspecific chest pain (Phecode)
P510	Phecode	Other diseases of lung	428781	0.0715645	0.00355391	1.10704		1.03388	1.18538	C	T	C	0.149503	128208	1004.24	127203	2.91526	0.0348823	Respiratory	Respiratory	Other diseases of lung (Phecode)
Q0122	field_ID_phenotype	Peak expiratory flow	393715	0.0724559	0.00363605		-0.00748683	-0.0125326	-0.00244102	C	T	C	0.149453	117684			-2.90814	0.00257444	Quantitative Measure	Spirometry	Peak expiratory flow (FIP)
Q1024	field_ID_phenotype	Cholesterol in Very Large HDL	112689	0.0742573	0.00376527		-0.0156483	-0.0262342	-0.00506234	C	T	C	0.149163	33618.1			-2.89725	0.00540108	Metabolomics	Metabolomics	Cholesterol in VL-HDL (FIP)
P5005	field_ID_phenotype	Pack years	140069	0.0745129	0.00381718		0.0140589	0.00453398	0.0235837	C	T	C	0.149675	41929.5			2.89294	0.00485972	Behaviour	Smoking	Pack years (FIP)
Q1045	field_ID_phenotype	Cholesteryl Esters in Large HDL	112707	0.0782284	0.00404841		-0.0152548	-0.0256565	-0.00485312	C	T	C	0.149148	33620			-2.87442	0.00530709	Metabolomics	Metabolomics	Cholesteryl Esters in L-HDL (FIP)
Q0707	field_ID_phenotype	Sodium in urine	417204	0.0785713	0.00410723		0.00852948	0.00270422	0.0143548	C	T	C	0.149352	124620			2.86982	0.00297213	Quantitative Measure	Urine assay	Sodium in urine (FIP)
Q0011	field_ID_phenotype	birth weight	248574	0.0788052	0.00416065		-0.011286	-0.0190048	-0.00356719	C	T	C	0.149763	74454.5			-2.86574	0.00393825	Quantitative Measure	Anthropometry	Birth weight (FIP)
Q1225	field_ID_phenotype	Triglycerides in Small HDL	112778	0.0803526	0.00428435		0.0165216	0.00518539	0.0278578	C	T	C	0.149128	33636.8			2.85649	0.00578389	Metabolomics	Metabolomics	Triglycerides in S-HDL (FIP)
P426.31	Phecode	Right bundle branch block	387790	0.0817949	0.00440401	1.08516		1.0258	1.14795	C	T	C	0.149347	115830	1500.03	114330	2.84767	0.0286993	Circulatory system	Circulatory system	Right bundle branch block (Phecode)
P574.2	Phecode	Calculus of bile duct	407228	0.0833356	0.00457409	1.08454		1.02538	1.14712	C	T	C	0.149068	121409	1491.17	119918	2.83559	0.0286214	Digestive	Digestive	Calculus of bile duct (Phecode)
Q1028	field_ID_phenotype	Cholesterol to Total Lipids in IDL percentage	109397	0.0833356	0.00455632		-0.0167178	-0.0282679	-0.00516775	C	T	C	0.148898	32578			-2.83689	0.005893	Metabolomics	Metabolomics	Cholesterol to Total Lipids in IDL % (FIP)
P292.1	Phecode	Aphasia/speech disturbance	413452	0.0841978	0.00466543	1.09185		1.02737	1.16037	C	T	C	0.149455	123585	1267.03	122318	2.82927	0.0310575	Psychiatric disorders	Psychiatric disorders	Aphasia/speech disturbance (Phecode)
P575.7	Phecode	Other disorders of gallbladder	405510	0.0860569	0.00486299	1.11044		1.03236	1.19443	C	T	C	0.149058	120889	879.896	120009	2.81597	0.0372008	Digestive	Digestive	Other disorders of gallbladder (Phecode)
Q1123	field_ID_phenotype	Free Cholesterol to Total Lipids in Very Large HDL percentage	111948	0.0860569	0.0049034		0.0149436	0.00453299	0.0253543	C	T	C	0.149144	33392.8			2.81337	0.00531165	Metabolomics	Metabolomics	Free Cholesterol to Total Lipids in VL HDL % (FIP)
Q1199	field_ID_phenotype	Total Lipids in Large HDL	109397	0.0860569	0.00487249		-0.0150567	-0.0255385	-0.00457485	C	T	C	0.148898	32578			-2.8154	0.00534796	Metabolomics	Metabolomics	Total Lipids in L-HDL (FIP)
P198	Phecode	Secondary malignant neoplasm	389569	0.087117	0.0050172	1.04043		1.01202	1.06964	C	T	C	0.14937	116380	6439.25	109940	2.80593	0.0141263	Neoplasms	Neoplasms	Secondary malignant neoplasm (Phecode)
Q1078	field_ID_phenotype	Concentration of Large HDL Particles	109397	0.087117	0.00505488		-0.0149883	-0.0254665	-0.00451005	C	T	C	0.148898	32578			-2.80357	0.00534614	Metabolomics	Metabolomics	Concentration of L-HDL Particles (FIP)
Q1234	field_ID_phenotype	Triglycerides to Total Lipids in IDL percentage	109397	0.0881717	0.00516217		0.0163728	0.00489889	0.0278466	C	T	C	0.148898	32578			2.79679	0.00585412	Metabolomics	Metabolomics	Triglycerides to Total Lipids in IDL % (FIP)
P2064	CP	Family history Chronic bronchitis/emphysema	430129	0.0898431	0.00530699	1.0226		1.00666	1.03879	C	T	C	0.149534	128637	22841.2	105796	2.78778	0.00801497	Respiratory	Respiratory	Family history Chronic bronchitis/emphysema (CP)
P198.2	Phecode	Secondary malignancy of respiratory organs	376383	0.0903693	0.00538531	1.07453		1.02149	1.13032	C	T	C	0.149176	112294	1843.48	110451	2.78303	0.0258286	Neoplasms	Neoplasms	Secondary malignancy of respiratory organs (Phecode)
Q0616	field_ID_phenotype	Eosinophil count	416440	0.090804	0.00545868		0.00841915	0.00248058	0.0143577	C	T	C	0.149403	124435			2.77866	0.00302994	Quantitative Measure	Blood Count	Eosinophil count (FIP)
P174	Phecode	Breast cancer	417551	0.0932489	0.00567923	1.04039		1.0116	1.06999	C	T	C	0.14957	124907	6494.92	118412	2.76575	0.0143152	Neoplasms	Neoplasms	Breast cancer (Phecode)
Q1099	field_ID_phenotype	Free Cholesterol in Large HDL	111906	0.0932489	0.00570315		-0.0146334	-0.0250084	-0.00425842	C	T	C	0.149167	33385.4			-2.76443	0.00529347	Metabolomics	Metabolomics	Free Cholesterol in L-HDL (FIP)
Q1015	field_ID_phenotype	Cholesterol in Large HDL	112735	0.0975066	0.00605474		-0.0145259	-0.0248982	-0.00415369	C	T	C	0.149137	33626			-2.74485	0.00529206	Metabolomics	Metabolomics	Cholesterol in L-HDL (FIP)
Q1088	field_ID_phenotype	Concentration of Very Large HDL Particles	109397	0.0975066	0.00606549		-0.015028	-0.025761	-0.00429497	C	T	C	0.148898	32578			-2.74427	0.00547612	Metabolomics	Metabolomics	Concentration of VL- HDL Particles (FIP)
Q1010	field_ID_phenotype	Average Diameter for HDL Particles	109397	0.099762	0.00625794		-0.0147639	-0.0253479	-0.00417988	C	T	C	0.148898	32578			-2.734	0.00540009	Metabolomics	Metabolomics	Average Diameter for HDL Particles (FIP)
P733.8	Phecode	Malunion and nonunion of fracture	403176	0.099879	0.00631749	1.12424		1.03361	1.22282	C	T	C	0.149525	120569	662.283	119907	2.73083	0.0428837	Musculoskeletal	Musculoskeletal	Malunion and nonunion of fracture (Phecode)
Q1065	field_ID_phenotype	Cholesteryl Esters to Total Lipids in Medium VLDL percentage	111979	0.101563	0.0065302		-0.0154202	-0.0265318	-0.00430857	C	T	C	0.149214	33417.6			-2.71995	0.00566928	Metabolomics	Metabolomics	Cholesteryl Esters to Total Lipids in M-VLDL % (FIP)
Q1101	field_ID_phenotype	Free Cholesterol in Large VLDL	109347	0.101563	0.00649905		0.0160038	0.00447836	0.0275293	C	T	C	0.149312	32653.6			2.72153	0.00588045	Metabolomics	Metabolomics	Free Cholesterol in L-VLDL (FIP)
Q1210	field_ID_phenotype	Total Lipids in Very Large HDL	112805	0.102522	0.00664545		-0.0145818	-0.0251116	-0.0040519	C	T	C	0.149134	33646.1			-2.71416	0.00537248	Metabolomics	Metabolomics	Total Lipids in VL-HDL (FIP)
P174.1	Phecode	Breast cancer [female]	226531	0.105698	0.00694967	1.03965		1.01071	1.06942	C	T	C	0.149325	67653.6	6395.75	61257.8	2.69925	0.0144051	Neoplasms	Neoplasms	Breast cancer [female] (Phecode)
P198.1	Phecode	Secondary malignancy of lymph nodes	381047	0.105698	0.00704171	1.05226		1.01399	1.09198	C	T	C	0.149227	113725	3477.52	110247	2.69487	0.0189031	Neoplasms	Neoplasms	Secondary malignancy of lymph nodes (Phecode)
Q1042	field_ID_phenotype	Cholesteryl Esters in HDL	109397	0.105698	0.0070723		-0.0147052	-0.0254058	-0.00400464	C	T	C	0.148898	32578			-2.69347	0.00545958	Metabolomics	Metabolomics	Cholesteryl Esters in HDL (FIP)
Q1226	field_ID_phenotype	Triglycerides in Small LDL	98470	0.105698	0.00703583		0.0169195	0.00461556	0.0292235	C	T	C	0.149498	29442.1			2.6952	0.00627766	Metabolomics	Metabolomics	Triglycerides in S-LDL (FIP)
Q1055	field_ID_phenotype	Cholesteryl Esters in Very Large HDL	112319	0.107778	0.00726785		-0.0144475	-0.0249963	-0.0038988	C	T	C	0.149102	33494			-2.68436	0.0053821	Metabolomics	Metabolomics	Cholesteryl Esters in VL-HDL (FIP)
P401.2	Phecode	Hypertensive heart and/or renal disease	312017	0.112162	0.00762206	1.10509		1.02688	1.18925	C	T	C	0.148813	92864.5	876.272	91988.2	2.66837	0.037449	Circulatory system	Circulatory system	Hypertensive heart and/or renal disease (Phecode)
Q1201	field_ID_phenotype	Total Lipids in Large VLDL	112819	0.114951	0.00791452		0.0153269	0.00401549	0.0266382	C	T	C	0.149142	33652.1			2.65574	0.00577122	Metabolomics	Metabolomics	Total Lipids in L-VLDL (FIP)
Q1227	field_ID_phenotype	Triglycerides in Small VLDL	109397	0.114951	0.00793181		0.0156587	0.00409923	0.0272182	C	T	C	0.148898	32578			2.65501	0.0058978	Metabolomics	Metabolomics	Triglycerides in S-VLDL (FIP)
Q1139	field_ID_phenotype	Monounsaturated Fatty Acids to Total Fatty Acids percentage	112752	0.116779	0.00811895		0.0151967	0.00394489	0.0264485	C	T	C	0.149169	33638.1			2.64713	0.00574082	Metabolomics	Metabolomics	Monounsaturated Fatty Acids to Total Fatty Acids % (FIP)
P175	Phecode	Acquired absence of breast	210717	0.117467	0.00822819	1.07804		1.0196	1.13983	C	T	C	0.14905	62814.9	1524.4	61290.5	2.64256	0.0284372	Neoplasms	Neoplasms	Acquired absence of breast (Phecode)
P5010	field_ID_phenotype	Comparative body size plumper	420534	0.118611	0.00837037	1.02195		1.00559	1.03857	C	T	C	0.1496	125824	21286.6	104537	2.63675	0.0082337	Quantitative Measure	Anthropometry	Comparative body size plumper (FIP)
Q1152	field_ID_phenotype	Phospholipids in Large HDL	112814	0.120719	0.00858224		-0.0138496	-0.0241775	-0.00352178	C	T	C	0.149162	33655			-2.62831	0.00526941	Metabolomics	Metabolomics	Phospholipids in L-HDL (FIP)
Q1130	field_ID_phenotype	HDL Cholesterol	109397	0.121878	0.00872832		-0.014251	-0.0249015	-0.00360057	C	T	C	0.148898	32578			-2.62256	0.00543401	Metabolomics	Metabolomics	HDL Cholesterol (FIP)
P272.9	Phecode	Unspecified disorder of lipoid metabolism	371070	0.123028	0.00887499	0.819818		0.70647	0.951353	C	T	C	0.149133	110678	201.608	110476	-2.61683	0.075921	Endocrine/Metabolic	Endocrine/Metabolic	Unspecified disorder of lipoid metabolism (Phecode)
P2002	CP	Seizures	199788	0.123336	0.00911291	1.05558		1.01353	1.09937	C	T	C	0.150421	60104.6	2931.56	57173	2.60779	0.0207411	Safety	Safety	Seizures (CP)
P5109	field_ID_phenotype	Bring up phlegm/sputum/mucus on most days	112986	0.123336	0.00919874	0.945997		0.907292	0.986354	C	T	C	0.149185	33711.7	2875.3	30836.4	-2.60458	0.0213146	Respiratory	Respiratory	Chronic sputum (FIP)
Q0123	field_ID_phenotype	FEV1/FVC ratio Z-score	342697	0.123336	0.00921959		-0.00875676	-0.0153482	-0.00216531	C	T	C	0.150223	102962			-2.60382	0.00336305	Quantitative Measure	Spirometry	FEV1/FVC ratio Z-score (FIP)
Q1180	field_ID_phenotype	Polyunsaturated Fatty Acids to Monounsaturated Fatty Acids ratio	112752	0.123336	0.00919343		-0.0149897	-0.0262685	-0.00371089	C	T	C	0.149169	33638.1			-2.60482	0.0057546	Metabolomics	Metabolomics	Poly to mononunsaturated Fatty Acids ratio (FIP)
Q1223	field_ID_phenotype	Triglycerides in Medium LDL	112820	0.123336	0.00906424		0.0152749	0.00380285	0.026747	C	T	C	0.149149	33654.1			2.60967	0.00585321	Metabolomics	Metabolomics	Triglycerides in M-LDL (FIP)
Q1163	field_ID_phenotype	Phospholipids in Very Large VLDL	101490	0.12679	0.00961031		0.0158833	0.00386184	0.0279048	C	T	C	0.14959	30363.8			2.58959	0.00613351	Metabolomics	Metabolomics	Phospholipids in VL-VLDL (FIP)
Q1221	field_ID_phenotype	Triglycerides in Large VLDL	112776	0.12679	0.00960379		0.0149133	0.00362699	0.0261996	C	T	C	0.149144	33639.7			2.58982	0.00575842	Metabolomics	Metabolomics	Triglycerides in L-VLDL (FIP)
Q0530	field_ID_phenotype	Vitamin D	393327	0.129553	0.00988744		-0.00809608	-0.0142471	-0.0019451	C	T	C	0.149328	117469			-2.57975	0.00313832	Quantitative Measure	Blood Biochemistry	Vitamin D (FIP)
Q1154	field_ID_phenotype	Phospholipids in Large VLDL	108894	0.130671	0.0100411		0.0151573	0.00361786	0.0266967	C	T	C	0.149373	32531.6			2.57445	0.00588758	Metabolomics	Metabolomics	Phospholipids in L-VLDL (FIP)
P426.3	Phecode	Bundle branch block	392093	0.131735	0.0101917	1.05387		1.01252	1.09691	C	T	C	0.149402	117159	3013.09	114146	2.56926	0.0204215	Circulatory system	Circulatory system	Bundle branch block (Phecode)
Q1109	field_ID_phenotype	Free Cholesterol in Very Large HDL	111948	0.135921	0.0105866		-0.0142401	-0.0251591	-0.0033211	C	T	C	0.149144	33392.8			-2.5561	0.00557103	Metabolomics	Metabolomics	Free Cholesterol in VL-HDL (FIP)
P530.2	Phecode	Esophageal bleeding (varices/hemorrhage)	368958	0.13634	0.0106905	1.0844		1.01899	1.15401	C	T	C	0.14932	110186	1210.18	108976	2.55266	0.0317427	Digestive	Digestive	Esophageal bleeding (varices/hemorrhage) (Phecode)
P536	Phecode	Disorders of function of stomach	382915	0.138209	0.0109093	1.2914		1.0606	1.57244	C	T	C	0.149199	114261	124.42	114137	2.54559	0.10046	Digestive	Digestive	Disorders of function of stomach (Phecode)
Q1089	field_ID_phenotype	Concentration of Very Large VLDL Particles	109397	0.138462	0.0110017		0.0148203	0.00339646	0.0262441	C	T	C	0.148898	32578			2.54269	0.00582859	Metabolomics	Metabolomics	Concentration of VL-VLDL Particles (FIP)
Q1211	field_ID_phenotype	Total Lipids in Very Large VLDL	111932	0.140234	0.0112158		0.0146301	0.00332289	0.0259373	C	T	C	0.149242	33409.9			2.53595	0.0057691	Metabolomics	Metabolomics	Total Lipids in VL-VLDL (FIP)
P458.1	Phecode	Orthostatic hypotension	391526	0.140952	0.0113469	1.0734		1.01613	1.13389	C	T	C	0.149244	116866	1576.66	115289	2.53183	0.0279748	Circulatory system	Circulatory system	Orthostatic hypotension (Phecode)
P218.2	Phecode	Other benign neoplasm of uterus	215194	0.141258	0.0114694	1.23711		1.04898	1.45899	C	T	C	0.149246	64233.7	174.11	64059.6	2.52806	0.0841674	Neoplasms	Neoplasms	Other benign neoplasm of uterus (Phecode)
P348.8	Phecode	Encephalopathy, not elsewhere classified	404936	0.141258	0.0115192	1.2808		1.05707	1.55189	C	T	C	0.149253	120876	129.51	120747	2.52654	0.0979549	Neurological	Neurological	Encephalopathy, not elsewhere classified (Phecode)
Q1118	field_ID_phenotype	Free Cholesterol to Total Lipids in Medium LDL percentage	112806	0.142748	0.0117153		-0.0144921	-0.0257606	-0.00322355	C	T	C	0.149159	33652			-2.52065	0.00574935	Metabolomics	Metabolomics	Free Cholesterol to Total Lipids in M-LDL % (FIP)
Q0392	field_ID_phenotype	U14 antigen for Human Herpesvirus-7	8900	0.149769	0.0124481		-0.0516307	-0.0921135	-0.011148	C	T	C	0.148868	2649.85			-2.49969	0.0206549	Quantitative Measure	Infection Antigens	U14 antigen for Human Herpesvirus-7 (FIP)
Q1176	field_ID_phenotype	Phospholipids to Total Lipids in Very Large HDL percentage	111707	0.149769	0.0124335		-0.0137535	-0.0245376	-0.00296938	C	T	C	0.148995	33287.6			-2.49964	0.00550219	Metabolomics	Metabolomics	Phospholipids to Total Lipids in VL-HDL % (FIP)
Q1017	field_ID_phenotype	Cholesterol in Large VLDL	112125	0.149788	0.012528		0.0145892	0.00313751	0.0260409	C	T	C	0.149186	33455			2.49695	0.0058428	Metabolomics	Metabolomics	Cholesterol in L-VLDL (FIP)
P251.1	Phecode	Hypoglycemia	393712	0.155483	0.0130856	1.09734		1.01971	1.18088	C	T	C	0.149193	117478	869.468	116608	2.48143	0.0374341	Endocrine/Metabolic	Endocrine/Metabolic	Hypoglycemia (Phecode)
P753	Phecode	Congenital anomalies of the eye	428159	0.164674	0.0139452	0.704345		0.532654	0.931377	C	T	C	0.149486	128007	55.9803	127951	-2.45867	0.142551	Congenital anomalies	Congenital anomalies	Congenital anomalies of the eye (Phecode)
P555.1	Phecode	Regional enteritis	314688	0.167767	0.014322	0.906207		0.837525	0.980523	C	T	C	0.148993	93772.8	732.001	93040.8	-2.44908	0.0402138	Digestive	Digestive	Regional enteritis (Phecode)
P782.3	Phecode	Edema	428468	0.167767	0.0143825	1.06731		1.01306	1.12447	C	T	C	0.149519	128128	1728.57	126399	2.44757	0.0266154	Symptoms	Symptoms	Edema (Phecode)
P343	Phecode	Infantile cerebral palsy	404821	0.171887	0.0150053	1.33816		1.05819	1.69221	C	T	C	0.149239	120830	87.2236	120743	2.43225	0.119765	Neurological	Neurological	Infantile cerebral palsy (Phecode)
Q1224	field_ID_phenotype	Triglycerides in Medium VLDL	112828	0.171887	0.0149771		0.014145	0.00275001	0.0255401	C	T	C	0.149139	33654.1			2.43297	0.0058139	Metabolomics	Metabolomics	Triglycerides in M-VLDL (FIP)
Q1231	field_ID_phenotype	Triglycerides in Very Small VLDL	109397	0.171887	0.0149404		0.0144896	0.00282126	0.026158	C	T	C	0.148898	32578			2.43386	0.00595335	Metabolomics	Metabolomics	Triglycerides in VS-VLDL (FIP)
P374.3	Phecode	Ptosis of eyelid	417613	0.172118	0.0151713	1.08641		1.01611	1.16158	C	T	C	0.149363	124752	1044.96	123707	2.42826	0.0341318	Sense organs	Sense organs	Ptosis of eyelid (Phecode)
P585.1	Phecode	Acute renal failure	417347	0.172118	0.0152054	1.03699		1.00702	1.06784	C	T	C	0.149478	124768	5761.63	119007	2.42745	0.0149613	Safety	Safety	Acute renal failure (Phecode)
P198.4	Phecode	Secondary malignant neoplasm of liver	377091	0.173131	0.0153854	1.06083		1.01135	1.11273	C	T	C	0.149179	112508	2073.11	110435	2.42318	0.0243697	Neoplasms	Neoplasms	Secondary malignant neoplasm of liver (Phecode)
Q1080	field_ID_phenotype	Concentration of Large VLDL Particles	109397	0.17492	0.0156358		0.0141576	0.00267873	0.0256365	C	T	C	0.148898	32578			2.41734	0.00585667	Metabolomics	Metabolomics	Concentration of L-VLDL Particles (FIP)
P681.6	Phecode	Cellulitis and abscess of foot, toe	420502	0.182201	0.0163819	1.04738		1.00853	1.08773	C	T	C	0.149519	125746	3323.76	122422	2.40029	0.0192858	Dermatologic	Dermatologic	Cellulitis and abscess of foot, toe (Phecode)
P251	Phecode	Other disorders of pancreatic internal secretion	424029	0.183822	0.0169177	1.09349		1.01616	1.1767	C	T	C	0.149514	126796	869.519	125927	2.38849	0.0374193	Endocrine/Metabolic	Endocrine/Metabolic	Other disorders of pancreatic internal secretion (Phecode)
P535	Phecode	Gastritis and duodenitis	426269	0.183822	0.0166498	1.02299		1.00413	1.04221	C	T	C	0.149546	127494	15228.2	112266	2.39435	0.00949377	Digestive	Digestive	Gastritis and duodenitis (Phecode)
P681.3	Phecode	Cellulitis and abscess of arm/hand	420537	0.183822	0.0170081	1.04702		1.00825	1.08729	C	T	C	0.149517	125755	3334.8	122420	2.38653	0.0192538	Dermatologic	Dermatologic	Cellulitis and abscess of arm/hand (Phecode)
P681.5	Phecode	Cellulitis and abscess of leg, except foot	420537	0.183822	0.0167974	1.0471		1.00833	1.08737	C	T	C	0.149518	125755	3336.17	122419	2.39111	0.0192501	Dermatologic	Dermatologic	Cellulitis and abscess of leg, except foot (Phecode)
P716.2	Phecode	Unspecified monoarthritis	384010	0.183822	0.0169767	1.02898		1.00513	1.0534	C	T	C	0.149409	114749	9229.64	105519	2.38721	0.0119673	Musculoskeletal	Musculoskeletal	Unspecified monoarthritis (Phecode)
Q0250	combined_field_ID_phenotype	Intra-ocular pressure, corneal-compensated (highest)	110655	0.187893	0.017483		-0.0140976	-0.0257247	-0.00247057	C	T	C	0.148188	32795.6			-2.37642	0.00593229	Quantitative Measure	Body Measurements	Intra-ocular pressure, corneal-compensated (highest) (cFIP)
Q1162	field_ID_phenotype	Phospholipids in Very Large HDL	111707	0.19003	0.0177812		-0.0128129	-0.0234082	-0.00221757	C	T	C	0.148995	33287.6			-2.37018	0.00540588	Metabolomics	Metabolomics	Phospholipids in VL-HDL (FIP)
P292	Phecode	Neurological disorders	421646	0.190366	0.0181985	1.0421		1.00704	1.07839	C	T	C	0.149522	126090	4118.66	121972	2.36155	0.0174627	Psychiatric disorders	Psychiatric disorders	Neurological disorders (Phecode)
Q1012	field_ID_phenotype	Average Diameter for VLDL Particles	109397	0.190366	0.0182107		0.0134049	0.00227855	0.0245313	C	T	C	0.148898	32578			2.36134	0.00567682	Metabolomics	Metabolomics	Average Diameter for VLDL Particles (FIP)
Q1047	field_ID_phenotype	Cholesteryl Esters in Large VLDL	111131	0.190366	0.018028		0.0140114	0.0024	0.0256228	C	T	C	0.149164	33153.5			2.36508	0.00592429	Metabolomics	Metabolomics	Cholesteryl Esters in L-VLDL (FIP)
Q1169	field_ID_phenotype	Phospholipids to Total Lipids in Large VLDL percentage	108894	0.190366	0.0180313		0.0140074	0.002399	0.0256158	C	T	C	0.149373	32531.6			2.36501	0.00592275	Metabolomics	Metabolomics	Phospholipids to Total Lipids in L-VLDL % (FIP)
P716	Phecode	Other arthropathies	423361	0.190605	0.0183896	1.01946		1.00326	1.03592	C	T	C	0.149543	126621	22626.2	103995	2.35768	0.00817414	Musculoskeletal	Musculoskeletal	Other arthropathies (Phecode)
Q1006	field_ID_phenotype	Albumin	109381	0.190605	0.0184328		-0.0141038	-0.0258326	-0.002375	C	T	C	0.148902	32574			-2.35684	0.00598418	Metabolomics	Metabolomics	Albumin (FIP)
P782	Phecode	Symptoms involving skin and other integumentary tissue	428791	0.197254	0.0191789	1.06225		1.0099	1.11731	C	T	C	0.149517	128223	1841.43	126381	2.34204	0.0257837	Symptoms	Symptoms	Symptoms involving skin (Phecode)
Q1096	field_ID_phenotype	Free Cholesterol in HDL	109397	0.19753	0.019309		-0.0126033	-0.0231618	-0.00204483	C	T	C	0.148898	32578			-2.33954	0.00538709	Metabolomics	Metabolomics	Free Cholesterol in HDL (FIP)
P174.11	Phecode	Malignant neoplasm of female breast	225557	0.19803	0.0194614	1.03512		1.00558	1.06553	C	T	C	0.149268	67337	6048.36	61288.6	2.33657	0.014773	Neoplasms	Neoplasms	Malignant neoplasm of female breast (Phecode)
P362.31	Phecode	Separation of retinal layers	403910	0.198562	0.0198565	1.30692		1.04333	1.63709	C	T	C	0.149487	120758	94.0707	120664	2.32905	0.114927	Sense organs	Sense organs	Separation of retinal layers (Phecode)
P509.8	Phecode	Dependence on respirator [Ventilator] or supplemental oxygen	403383	0.198562	0.0199289	1.12625		1.01896	1.24484	C	T	C	0.149533	120638	467.899	120170	2.32768	0.0510782	Respiratory	Respiratory	Dependence on respirator or supplemental oxygen (Phecode)
P789	Phecode	Nausea and vomiting	428919	0.198562	0.0198908	1.032		1.005	1.05973	C	T	C	0.149528	128271	6940.14	121331	2.3284	0.0135273	Symptoms	Symptoms	Nausea and vomiting (Phecode)
Q1086	field_ID_phenotype	Concentration of Small VLDL Particles	109397	0.198562	0.0198591		0.0138987	0.00220245	0.0255949	C	T	C	0.148898	32578			2.32903	0.00596757	Metabolomics	Metabolomics	Concentration of S-VLDL Particles (FIP)
P575.8	Phecode	Other disorders of biliary tract	405269	0.203743	0.0208268	1.09595		1.01402	1.18451	C	T	C	0.149043	120805	773.918	120031	2.31111	0.0396448	Digestive	Digestive	Other disorders of biliary tract (Phecode)
P711.2	Phecode	Reiter's disease	357258	0.203743	0.0208749	0.495733		0.273339	0.899071	C	T	C	0.14913	106556	11.9333	106544	-2.31024	0.303742	Musculoskeletal	Musculoskeletal	Reiter's disease (Phecode)
P716.9	Phecode	Arthropathy NOS	423153	0.203743	0.0208273	1.0191		1.00288	1.03558	C	T	C	0.149541	126557	22552.4	104005	2.3111	0.00818576	Musculoskeletal	Musculoskeletal	Arthropathy NOS (Phecode)
P780	Phecode	Hypothermia/Chills	428768	0.203743	0.0206759	1.1921		1.02724	1.38342	C	T	C	0.149494	128196	212.738	127984	2.31385	0.0759416	Symptoms	Symptoms	Hypothermia/Chills (Phecode)
P170.2	Phecode	Cancer of connective tissue	428586	0.205216	0.0213155	0.836879		0.719162	0.973866	C	T	C	0.149482	128132	194.329	127937	-2.30235	0.0773451	Neoplasms	Neoplasms	Cancer of connective tissue (Phecode)
P613	Phecode	Other nonmalignant breast conditions	428778	0.205216	0.0215201	1.08836		1.01256	1.16983	C	T	C	0.14951	128213	899.852	127314	2.29873	0.0368335	Genitourinary	Genitourinary	Other nonmalignant breast conditions (Phecode)
Q0501	field_ID_phenotype	Albumin	378080	0.205216	0.0214418		-0.00732476	-0.0135663	-0.00108324	C	T	C	0.149383	112958			-2.30012	0.00318451	Quantitative Measure	Blood Biochemistry	Albumin (FIP)
Q1039	field_ID_phenotype	Cholesterol to Total Lipids in Very Large VLDL percentage	109756	0.205216	0.0213313		-0.013315	-0.0246512	-0.00197887	C	T	C	0.149275	32767.7			-2.3021	0.00578386	Metabolomics	Metabolomics	Cholesterol to Total Lipids in VL-VLDL % (FIP)
Q1196	field_ID_phenotype	Total Lipids in HDL	109397	0.205216	0.0216694		-0.0125164	-0.0232003	-0.00183255	C	T	C	0.148898	32578			-2.29615	0.00545106	Metabolomics	Metabolomics	Total Lipids in HDL (FIP)
Q1228	field_ID_phenotype	Triglycerides in VLDL	109397	0.205216	0.0216339		0.0134565	0.00197329	0.0249396	C	T	C	0.148898	32578			2.29677	0.00585886	Metabolomics	Metabolomics	Triglycerides in VLDL (FIP)
P571	Phecode	Chronic liver disease and cirrhosis	417276	0.206648	0.0219287	1.05093		1.00722	1.09655	C	T	C	0.149436	124712	2609.72	122102	2.2916	0.0216779	Digestive	Digestive	Chronic liver disease and cirrhosis (Phecode)
P567	Phecode	Peritonitis and retroperitoneal infections	396069	0.206741	0.0221547	1.10731		1.01471	1.20836	C	T	C	0.149305	118270	612.856	117657	2.28771	0.0445575	Digestive	Digestive	Peritonitis and retroperitoneal infections (Phecode)
P624.1	Phecode	Dystrophy of female genital tract	228090	0.206741	0.0221223	0.812543		0.680185	0.970657	C	T	C	0.149176	68051	140.808	67910.2	-2.28826	0.0907179	Genitourinary	Genitourinary	Dystrophy of female genital tract (Phecode)
P425	Phecode	Cardiomyopathy	424775	0.211493	0.023193	1.0862		1.01136	1.16657	C	T	C	0.149484	126994	916.993	126077	2.27024	0.0364201	Circulatory system	Circulatory system	Cardiomyopathy (Phecode)
P550.5	Phecode	Ventral hernia	366485	0.211493	0.0231989	0.937888		0.887375	0.991277	C	T	C	0.149132	109309	1500.04	107809	-2.27014	0.028247	Digestive	Digestive	Ventral hernia (Phecode)
P733	Phecode	Other disorders of bone and cartilage	408915	0.211493	0.0231942	1.04973		1.00666	1.09466	C	T	C	0.14957	122323	2688.94	119634	2.27022	0.0213796	Musculoskeletal	Musculoskeletal	Other disorders of bone and cartilage (Phecode)
P817	Phecode	Concussion	423356	0.211493	0.0234378	1.23964		1.02946	1.49274	C	T	C	0.149512	126594	137.439	126456	2.26622	0.0947939	Injuries & poisonings	Injuries & poisonings	Concussion (Phecode)
Q0010	field_ID_phenotype	Basal metabolic rate	421999	0.211493	0.0232545		0.00451948	0.000615954	0.008423	C	T	C	0.149427	126116			2.26924	0.00199163	Quantitative Measure	Anthropometry	Basal metabolic rate (FIP)
Q1025	field_ID_phenotype	Cholesterol in Very Large VLDL	109756	0.211493	0.0234077		0.0133968	0.00181312	0.0249804	C	T	C	0.149275	32767.7			2.26675	0.00591014	Metabolomics	Metabolomics	Cholesterol in VL-VLDL (FIP)
Q1218	field_ID_phenotype	Triglycerides in LDL	109397	0.211493	0.0231134		0.0135381	0.0018572	0.0252191	C	T	C	0.148898	32578			2.27159	0.00595977	Metabolomics	Metabolomics	Triglycerides in LDL (FIP)
P797.1	Phecode	Cardiogenic shock	428633	0.214049	0.023833	0.753057		0.588843	0.963068	C	T	C	0.149485	128149	72.9649	128076	-2.25981	0.125503	Symptoms	Symptoms	Cardiogenic shock (Phecode)
P133	Phecode	Arthropod-borne diseases	427659	0.215235	0.0240775	0.578926		0.360069	0.93081	C	T	C	0.149469	127843	19.0079	127824	-2.25589	0.24229	Infectious diseases	Infectious diseases	Arthropod-borne diseases (Phecode)
P250.1	Phecode	Type 1 diabetes	399406	0.215631	0.0243259	1.07046		1.00887	1.13581	C	T	C	0.149206	119188	1330.73	117857	2.25194	0.0302347	Endocrine/Metabolic	Endocrine/Metabolic	T1 diabetes (Phecode)
P348	Phecode	Other conditions of brain	407558	0.215631	0.0243473	1.07884		1.00988	1.15251	C	T	C	0.149307	121703	1070.73	120632	2.2516	0.0337038	Neurological	Neurological	Other conditions of brain (Phecode)
P364.1	Phecode	Corneal opacity	405720	0.21813	0.0257697	1.27899		1.03021	1.58784	C	T	C	0.149507	121316	101.667	121214	2.22966	0.110362	Sense organs	Sense organs	Corneal opacity (Phecode)
P5012	field_ID_phenotype	Comparatively taller age 10	420930	0.21813	0.0254749	1.01563		1.0019	1.02954	C	T	C	0.149655	125988	33839.9	92148.5	2.23412	0.00694076	Quantitative Measure	Anthropometry	Comparatively taller age 10 (FIP)
P530.5	Phecode	Disorders of esophageal motility	366757	0.21813	0.0253123	1.12447		1.01462	1.24622	C	T	C	0.149261	109485	441.973	109043	2.2366	0.0524514	Digestive	Digestive	Disorders of esophageal motility (Phecode)
P735.3	Phecode	Hallux valgus (Bunion)	416646	0.21813	0.0251333	0.953897		0.915293	0.994129	C	T	C	0.149392	124487	2754.62	121732	-2.23935	0.0210774	Musculoskeletal	Musculoskeletal	Hallux valgus (Bunion) (Phecode)
P740.9	Phecode	Osteoarthrosis NOS	406845	0.21813	0.0256186	1.02797		1.00337	1.05318	C	T	C	0.149561	121696	8606.51	113090	2.23194	0.0123595	Musculoskeletal	Musculoskeletal	Osteoarthrosis NOS (Phecode)
Q1126	field_ID_phenotype	Glucose	112628	0.21813	0.0257386		0.0130873	0.00158561	0.024589	C	T	C	0.149191	33606.3			2.23016	0.00586831	Metabolomics	Metabolomics	Glucose (FIP)
Q1127	field_ID_phenotype	Glutamine	112514	0.21813	0.0254138		0.0132418	0.00162995	0.0248536	C	T	C	0.149118	33555.7			2.23508	0.00592451	Metabolomics	Metabolomics	Glutamine (FIP)
Q1137	field_ID_phenotype	Linoleic Acid to Total Fatty Acids percentage	112752	0.21813	0.0256052		-0.0128833	-0.0241955	-0.00157112	C	T	C	0.149169	33638.1			-2.23218	0.00577163	Metabolomics	Metabolomics	Linoleic Acid to Total Fatty Acids % (FIP)
Q1175	field_ID_phenotype	Phospholipids to Total Lipids in Small VLDL percentage	109397	0.21813	0.0255958		-0.0130023	-0.0244183	-0.00158636	C	T	C	0.148898	32578			-2.23232	0.00582457	Metabolomics	Metabolomics	Phospholipids to Total Lipids in S-VLDL % (FIP)
Q1208	field_ID_phenotype	Total Lipids in Small VLDL	109397	0.21813	0.0256727		0.0133441	0.00162195	0.0250662	C	T	C	0.148898	32578			2.23116	0.0059808	Metabolomics	Metabolomics	Total Lipids in S-VLDL (FIP)
P2012	CP	Acute coronary syndrome	184094	0.219539	0.0260509	0.929479		0.871502	0.991314	C	T	C	0.150247	55319	1134.32	54184.6	-2.22545	0.0328612	Safety	Safety	Acute coronary syndrome (CP)
Q1034	field_ID_phenotype	Cholesterol to Total Lipids in Medium VLDL percentage	112786	0.222907	0.0265671		-0.0125377	-0.0236176	-0.00145785	C	T	C	0.14915	33644			-2.21785	0.00565311	Metabolomics	Metabolomics	Cholesterol to Total Lipids in M-VLDL % (FIP)
P145.5	Phecode	Cancer of the mouth floor	425487	0.223747	0.0271676	0.593022		0.373022	0.942774	C	T	C	0.149457	127184	20.0275	127164	-2.2091	0.236532	Neoplasms	Neoplasms	Cancer of the mouth floor (Phecode)
P185	Phecode	Cancer of prostate	183698	0.223747	0.0286869	1.03831		1.00392	1.07388	C	T	C	0.149829	55046.4	4658.75	50387.7	2.18776	0.0171848	Neoplasms	Neoplasms	Cancer of prostate (Phecode)
P198.6	Phecode	Secondary malignancy of bone	376144	0.223747	0.0287774	1.06001		1.00606	1.11686	C	T	C	0.149177	112224	1727.02	110497	2.18652	0.0266539	Neoplasms	Neoplasms	Secondary malignancy of bone (Phecode)
P2008	CP	Acute kidney injury	208389	0.223747	0.0284909	1.03435		1.00356	1.06608	C	T	C	0.150303	62643.1	5833.14	56809.9	2.19046	0.0154166	Safety	Safety	Acute kidney injury (CP)
P272.1	Phecode	Hyperlipidemia	428939	0.223747	0.0274034	1.01934		1.00214	1.03684	C	T	C	0.149526	128275	20008.3	108267	2.20572	0.00868493	Endocrine/Metabolic	Endocrine/Metabolic	Hyperlipidemia (Phecode)
P276.13	Phecode	Hyperpotassemia	410423	0.223747	0.0269795	1.07961		1.00876	1.15543	C	T	C	0.149506	122721	1019.72	121702	2.21181	0.0346305	Endocrine/Metabolic	Endocrine/Metabolic	Hyperpotassemia (Phecode)
P276.8	Phecode	Polydipsia	407848	0.223747	0.0275985	1.31876		1.03099	1.68685	C	T	C	0.149445	121902	79.1375	121823	2.20295	0.125601	Endocrine/Metabolic	Endocrine/Metabolic	Polydipsia (Phecode)
P288.3	Phecode	Eosinophilia	415667	0.223747	0.0272171	0.688285		0.494067	0.958849	C	T	C	0.149305	124123	39.6823	124083	-2.20839	0.169152	Haematopoietic	Haematopoietic	Eosinophilia (Phecode)
P348.7	Phecode	Coma	405291	0.223747	0.0276334	1.16467		1.01692	1.33387	C	T	C	0.149265	120992	255.31	120736	2.20245	0.0692113	Neurological	Neurological	Coma (Phecode)
P425.1	Phecode	Primary/intrinsic cardiomyopathies	424702	0.223747	0.0282565	1.08435		1.00867	1.16572	C	T	C	0.14948	126969	891.993	126077	2.19371	0.0369167	Circulatory system	Circulatory system	Primary/intrinsic cardiomyopathies (Phecode)
P426.23	Phecode	Second degree AV block	384745	0.223747	0.0275949	0.879713		0.784914	0.985961	C	T	C	0.149155	114773	347.545	114426	-2.203	0.0581751	Circulatory system	Circulatory system	Second degree AV block (Phecode)
P526	Phecode	Diseases of the jaws	416113	0.223747	0.0284229	1.11042		1.01112	1.21947	C	T	C	0.149462	124386	531.518	123855	2.1914	0.0477945	Digestive	Digestive	Diseases of the jaws (Phecode)
P618.6	Phecode	Vaginal enterocele, congenital or acquired	224166	0.223747	0.0283937	1.14298		1.01424	1.28807	C	T	C	0.149316	66943.2	328.208	66615	2.1918	0.0609735	Genitourinary	Genitourinary	Vaginal enterocele, congenital or acquired (Phecode)
Q1048	field_ID_phenotype	Cholesteryl Esters in Medium HDL	112826	0.223747	0.0278295		-0.0121017	-0.0228844	-0.00131896	C	T	C	0.149146	33655			-2.19971	0.0055015	Metabolomics	Metabolomics	Cholesteryl Esters in M-HDL (FIP)
Q1053	field_ID_phenotype	Cholesteryl Esters in Small VLDL	112822	0.223747	0.0286716		0.0129554	0.00135023	0.0245606	C	T	C	0.149138	33652.1			2.188	0.00592112	Metabolomics	Metabolomics	Cholesteryl Esters in S-VLDL (FIP)
Q1122	field_ID_phenotype	Free Cholesterol to Total Lipids in Small VLDL percentage	112806	0.223747	0.0276039		-0.0125835	-0.0237794	-0.00138771	C	T	C	0.149155	33651.1			-2.2029	0.00571227	Metabolomics	Metabolomics	Free Cholesterol to Total Lipids in S-VLDL % (FIP)
Q1149	field_ID_phenotype	Phospholipids in HDL	109397	0.223747	0.0288894		-0.0119727	-0.0227123	-0.00123319	C	T	C	0.148898	32578			-2.18502	0.00547946	Metabolomics	Metabolomics	Phospholipids in HDL (FIP)
Q1220	field_ID_phenotype	Triglycerides in Large LDL	109397	0.223747	0.0287368		0.0130359	0.00135385	0.0247179	C	T	C	0.148898	32578			2.18711	0.00596033	Metabolomics	Metabolomics	Triglycerides in L-LDL (FIP)
Q1244	field_ID_phenotype	Triglycerides to Total Lipids in Very Large HDL percentage	14555	0.223747	0.0287814		0.0328082	0.00340164	0.0622148	C	T	C	0.152027	4425.5			2.18669	0.0150036	Metabolomics	Metabolomics	Triglycerides to Total Lipids in VL-HDL % (FIP)
P342	Phecode	Hemiplegia	407810	0.224492	0.029103	1.07282		1.00718	1.14273	C	T	C	0.14932	121789	1175.01	120614	2.18209	0.0322116	Neurological	Neurological	Hemiplegia (Phecode)
Q1181	field_ID_phenotype	Polyunsaturated Fatty Acids to Total Fatty Acids percentage	112752	0.224573	0.0292309		-0.0126419	-0.0240057	-0.001278	C	T	C	0.149169	33638.1			-2.18039	0.00579799	Metabolomics	Metabolomics	Polyunsaturated Fatty Acids to Total Fatty Acids % (FIP)
Q1056	field_ID_phenotype	Cholesteryl Esters in Very Large VLDL	105573	0.225612	0.0295292		0.013218	0.00131437	0.0251217	C	T	C	0.149416	31548.6			2.17638	0.00607341	Metabolomics	Metabolomics	Cholesteryl Esters in VL-VLDL (FIP)
Q1230	field_ID_phenotype	Triglycerides in Very Large VLDL	109536	0.225612	0.029602		0.0126733	0.00125509	0.0240915	C	T	C	0.149488	32748.7			2.1754	0.00582571	Metabolomics	Metabolomics	Triglycerides in VL-VLDL (FIP)
P555	Phecode	Inflammatory bowel disease and other gastroenteritis and colitis	318507	0.225761	0.0297396	0.947495		0.902518	0.994714	C	T	C	0.148968	94894.6	1962.56	92932.1	-2.17354	0.0248136	Digestive	Digestive	Inflammatory bowel disease (Phecode)
Q1167	field_ID_phenotype	Phospholipids to Total Lipids in Large HDL percentage	112814	0.225825	0.0298661		0.0124998	0.00121969	0.0237799	C	T	C	0.149162	33655			2.17189	0.00575527	Metabolomics	Metabolomics	Phospholipids to Total Lipids in L-HDL % (FIP)
P715.3	Phecode	Spinal enthesopathy	355933	0.227758	0.0302407	1.65389		1.04923	2.60701	C	T	C	0.149112	106148	24.0864	106124	2.16692	0.232186	Musculoskeletal	Musculoskeletal	Spinal enthesopathy (Phecode)
Q1032	field_ID_phenotype	Cholesterol to Total Lipids in Medium HDL percentage	112826	0.228489	0.0304572		-0.0123379	-0.0235118	-0.00116392	C	T	C	0.149146	33655			-2.16412	0.00570111	Metabolomics	Metabolomics	Cholesterol to Total Lipids in M-HDL % (FIP)
P388	Phecode	Other disorders of ear	417861	0.22873	0.0306089	0.678237		0.477011	0.964349	C	T	C	0.149376	124837	35.1569	124802	-2.16212	0.179573	Sense organs	Sense organs	Other disorders of ear (Phecode)
Q1018	field_ID_phenotype	Cholesterol in Medium HDL	112826	0.230216	0.0309281		-0.0118306	-0.0225755	-0.0010858	C	T	C	0.149146	33655			-2.15802	0.00548217	Metabolomics	Metabolomics	Cholesterol in M-HDL (FIP)
Q0505	field_ID_phenotype	Apolipoprotein B	408549	0.230462	0.0310816		0.00671389	0.000610562	0.0128172	C	T	C	0.149473	122134			2.15603	0.003114	Quantitative Measure	Blood Biochemistry	Apolipoprotein B (FIP)
Q1178	field_ID_phenotype	Phospholipids to Total Lipids in Very Small VLDL percentage	109397	0.231826	0.031508		0.0126679	0.00112306	0.0242128	C	T	C	0.148898	32578			2.15062	0.00589036	Metabolomics	Metabolomics	Phospholipids to Total Lipids in VS-VLDL % (FIP)
Q1236	field_ID_phenotype	Triglycerides to Total Lipids in Large LDL percentage	109397	0.231826	0.0314674		0.0127189	0.00113035	0.0243075	C	T	C	0.148898	32578			2.15114	0.00591264	Metabolomics	Metabolomics	Triglycerides to Total Lipids in L-LDL % (FIP)
Q1214	field_ID_phenotype	Total Triglycerides	109397	0.232026	0.0316565		0.0126616	0.00111242	0.0242107	C	T	C	0.148898	32578			2.14875	0.00589253	Metabolomics	Metabolomics	Total Triglycerides (FIP)
P626.12	Phecode	Excessive or frequent menstruation	213692	0.23325	0.0319454	1.04157		1.00352	1.08107	C	T	C	0.149178	63756.4	3617.58	60138.8	2.14509	0.0189889	Genitourinary	Genitourinary	Excessive or frequent menstruation (Phecode)
P573.5	Phecode	Jaundice (not of newborn)	411432	0.2334	0.0320879	1.1065		1.00869	1.21378	C	T	C	0.149355	122899	545.032	122354	2.14331	0.047216	Digestive	Digestive	Jaundice (not of newborn) (Phecode)
P38	Phecode	Septicemia	413487	0.234435	0.0323527	1.03733		1.00309	1.07274	C	T	C	0.149518	123647	4276.48	119371	2.14003	0.0171252	Infectious diseases	Infectious diseases	Septicemia (Phecode)
P798	Phecode	Malaise and fatigue	428816	0.239787	0.0332167	1.04699		1.00366	1.0922	C	T	C	0.149512	128227	2633.2	125593	2.12945	0.0215655	Symptoms	Symptoms	Malaise and fatigue (Phecode)
P524	Phecode	Dentofacial anomalies, including malocclusion	415129	0.240442	0.0334331	1.20145		1.0145	1.42285	C	T	C	0.149439	124073	164.722	123909	2.12684	0.0862935	Digestive	Digestive	Dentofacial anomalies, including malocclusion (Phecode)
P615	Phecode	Endometriosis	232426	0.240573	0.0335771	1.06035		1.00456	1.11923	C	T	C	0.149117	69317.5	1631.85	67685.7	2.12511	0.0275739	Genitourinary	Genitourinary	Endometriosis (Phecode)
P112.3	Phecode	Candidiasis of skin and nails	423000	0.24119	0.0337997	1.43731		1.02816	2.00928	C	T	C	0.149411	126402	43.3609	126358	2.12245	0.170922	Infectious diseases	Infectious diseases	Candidiasis of skin and nails (Phecode)
P157	Phecode	Pancreatic cancer	402279	0.24119	0.0340332	1.10289		1.00741	1.20743	C	T	C	0.149217	120054	569.773	119484	2.11968	0.0462041	Neoplasms	Neoplasms	Pancreatic cancer (Phecode)
P401.22	Phecode	Hypertensive chronic kidney disease	311261	0.24119	0.0340415	1.09961		1.00718	1.20053	C	T	C	0.148775	92615.6	607.675	92007.9	2.11958	0.0448007	Circulatory system	Circulatory system	Hypertensive chronic kidney disease (Phecode)
P159	Phecode	Malignant neoplasm of other and ill-defined sites within the digestive organs and peritoneum	410178	0.241307	0.0350356	1.04135		1.00285	1.08133	C	T	C	0.149304	122482	3362.28	119120	2.10795	0.0192226	Neoplasms	Neoplasms	Malignant neoplasm of digestive organs (unclear) (Phecode)
P170	Phecode	Cancer of bone and connective tissue	428778	0.241307	0.0343516	0.867613		0.760674	0.989588	C	T	C	0.149487	128194	259.428	127934	-2.11592	0.0671145	Neoplasms	Neoplasms	Cancer of bone and connective tissue (Phecode)
P2062	CP	Family history Diabetes	430147	0.241307	0.034256	1.01534		1.00113	1.02974	C	T	C	0.149406	128533	30305.5	98227.6	2.11704	0.00718877	Endocrine/Metabolic	Endocrine/Metabolic	Family history Diabetes (CP)
P272	Phecode	Disorders of lipoid metabolism	429199	0.241307	0.0349463	1.01846		1.00129	1.03591	C	T	C	0.149509	128339	20079.6	108259	2.10898	0.00867179	Endocrine/Metabolic	Endocrine/Metabolic	Disorders of lipoid metabolism (Phecode)
P379.9	Phecode	Pain, swelling or discharge of eye	413569	0.241307	0.0353193	1.23919		1.01486	1.51312	C	T	C	0.149426	123596	118.706	123477	2.10468	0.101896	Sense organs	Sense organs	Pain, swelling or discharge of eye (Phecode)
P480.2	Phecode	Viral pneumonia	405559	0.241307	0.0351684	0.90755		0.829222	0.993278	C	T	C	0.14931	121108	556.714	120551	-2.10641	0.0460527	Respiratory	Respiratory	Viral pneumonia (Phecode)
P803.2	Phecode	Fracture of radius and ulna	404569	0.241307	0.0352163	0.955364		0.915613	0.996841	C	T	C	0.149467	120940	2585.3	118354	-2.10586	0.0216835	Injuries & poisonings	Injuries & poisonings	Fracture of radius and ulna (Phecode)
Q0206	field_ID_phenotype	Total BMD (bone mineral density)	38353	0.241307	0.0347859		0.0167023	0.00119439	0.0322103	C	T	C	0.149966	11503.3			2.11092	0.00791236	Quantitative Measure	Imaging	Total BMD (bone mineral density) (FIP)
Q1029	field_ID_phenotype	Cholesterol to Total Lipids in Large HDL percentage	112735	0.241307	0.0344539		-0.0119559	-0.0230368	-0.000875066	C	T	C	0.149137	33626			-2.11474	0.0056536	Metabolomics	Metabolomics	Cholesterol to Total Lipids in L-HDL % (FIP)
Q1235	field_ID_phenotype	Triglycerides to Total Lipids in Large HDL percentage	111750	0.241307	0.0346796		0.012004	0.000864684	0.0231433	C	T	C	0.149025	33307.1			2.11211	0.00568342	Metabolomics	Metabolomics	Triglycerides to Total Lipids in L-HDL % (FIP)
Q1240	field_ID_phenotype	Triglycerides to Total Lipids in Medium VLDL percentage	112828	0.241826	0.0355217		0.0119113	0.000806911	0.0230158	C	T	C	0.149139	33654.1			2.10239	0.00566563	Metabolomics	Metabolomics	Triglycerides to Total Lipids in M-VLDL % (FIP)
P279.11	Phecode	Deficiency of humoral immunity	428193	0.242434	0.0357378	0.777552		0.61481	0.983373	C	T	C	0.149498	128028	80.106	127948	-2.0999	0.119817	Endocrine/Metabolic	Endocrine/Metabolic	Deficiency of humoral immunity (Phecode)
P303.1	Phecode	Dissociative disorder	354712	0.24596	0.0363862	0.565517		0.331575	0.964519	C	T	C	0.149613	106139	15.004	106124	-2.09259	0.272397	Psychiatric disorders	Psychiatric disorders	Dissociative disorder (Phecode)
P569.1	Phecode	Toxic gastroenteritis and colitis	395096	0.247589	0.0367565	1.15776		1.00905	1.32838	C	T	C	0.149274	117955	247.938	117707	2.08846	0.0701406	Digestive	Digestive	Toxic gastroenteritis and colitis (Phecode)
P573	Phecode	Other disorders of liver	421919	0.247972	0.036943	1.03636		1.00217	1.07172	C	T	C	0.149477	126134	4242.2	121892	2.08639	0.0171169	Digestive	Digestive	Other disorders of liver (Phecode)
Q1117	field_ID_phenotype	Free Cholesterol to Total Lipids in Medium HDL percentage	112824	0.248175	0.037103		-0.0110868	-0.0215104	-0.000663135	C	T	C	0.149144	33654			-2.08465	0.00531827	Metabolomics	Metabolomics	Free Cholesterol to Total Lipids in M-HDL % (FIP)
P136	Phecode	Other infectious and parasitic diseases	428230	0.248525	0.0374524	1.15228		1.00826	1.31686	C	T	C	0.149512	128051	262.855	127788	2.0808	0.0681175	Infectious diseases	Infectious diseases	Other infectious and parasitic diseases (Phecode)
P753.2	Phecode	Congenital anomalies of posterior segment of eye	427993	0.248525	0.0375451	0.484628		0.244873	0.959126	C	T	C	0.149495	127965	9.05878	127956	-2.07979	0.348293	Congenital anomalies	Congenital anomalies	Congenital anomalies of posterior segment of eye (Phecode)
Q1170	field_ID_phenotype	Phospholipids to Total Lipids in Medium HDL percentage	112827	0.248525	0.0374009		0.0117966	0.000688172	0.022905	C	T	C	0.149144	33655			2.08138	0.00566767	Metabolomics	Metabolomics	Phospholipids to Total Lipids in M-HDL % (FIP)
P335	Phecode	Multiple sclerosis	406308	0.250536	0.0379799	1.09568		1.00508	1.19444	C	T	C	0.149283	121310	625.773	120684	2.07507	0.0440326	Neurological	Neurological	Multiple sclerosis (Phecode)
P459.1	Phecode	Hemorrhage NOS	387404	0.255827	0.0389157	1.2645		1.01202	1.57996	C	T	C	0.14911	115532	96.1804	115436	2.06508	0.113639	Circulatory system	Circulatory system	Hemorrhage NOS (Phecode)
P54	Phecode	Herpes simplex	420255	0.257256	0.0392675	0.811181		0.664824	0.989758	C	T	C	0.149465	125627	112.267	125515	-2.06137	0.101517	Infectious diseases	Infectious diseases	Herpes simplex (Phecode)
P754	Phecode	Congenital musculoskeletal deformities of spine	427151	0.259142	0.0396908	1.30339		1.01257	1.67774	C	T	C	0.149514	127730	74.9373	127655	2.05695	0.128817	Congenital anomalies	Congenital anomalies	Congenital musculoskeletal deformities of spine (Phecode)
P401.3	Phecode	Other hypertensive complications	309778	0.264796	0.0406953	1.27547		1.01036	1.61014	C	T	C	0.148722	92141.7	87.3962	92054.3	2.04662	0.118884	Circulatory system	Circulatory system	Other hypertensive complications (Phecode)
Q1144	field_ID_phenotype	Omega-6 Fatty Acids to Total Fatty Acids percentage	112752	0.268911	0.0414683		-0.0117821	-0.0231085	-0.000455814	C	T	C	0.149169	33638.1			-2.03884	0.00577884	Metabolomics	Metabolomics	Omega-6 Fatty Acids to Total Fatty Acids % (FIP)
P132	Phecode	Infestation (lice, mites)	427635	0.270461	0.0418487	0.574207		0.33653	0.979747	C	T	C	0.149468	127836	15.0079	127821	-2.03502	0.272609	Infectious diseases	Infectious diseases	Infestation (lice, mites) (Phecode)
P527.7	Phecode	Disturbance of salivary secretion	420926	0.272529	0.0423193	1.32204		1.00973	1.73095	C	T	C	0.149469	125831	65.9335	125765	2.03037	0.137501	Digestive	Digestive	Disturbance of salivary secretion (Phecode)
Q1070	field_ID_phenotype	Cholesteryl Esters to Total Lipids in Very Large VLDL percentage	105573	0.272529	0.0424535		-0.0119816	-0.0235551	-0.000408077	C	T	C	0.149416	31548.6			-2.02907	0.00590497	Metabolomics	Metabolomics	Cholesteryl Esters-Total Lipids in VL-VLDL % (FIP)
P536.8	Phecode	Dyspepsia and other specified disorders of function of stomach	382894	0.275615	0.0430783	1.23744		1.00666	1.52113	C	T	C	0.149193	114250	112.412	114138	2.02295	0.105313	Digestive	Digestive	Dyspepsia and other functional stomach disorders (Phecode)
P698	Phecode	Pruritus and related conditions	428775	0.27815	0.04362	1.10857		1.00295	1.22531	C	T	C	0.149489	128195	464.856	127730	2.01772	0.0510825	Dermatologic	Dermatologic	Pruritus and related conditions (Phecode)
P524.3	Phecode	Anomalies of tooth position/malocclusion	415086	0.278274	0.0437849	1.20161		1.00513	1.4365	C	T	C	0.149438	124059	147.796	123912	2.01614	0.0910968	Digestive	Digestive	Anomalies of tooth position/malocclusion (Phecode)
P250.23	Phecode	Type 2 diabetes with ophthalmic manifestations	398627	0.279527	0.0441282	1.07144		1.00182	1.14591	C	T	C	0.14916	118918	1035.52	117883	2.01287	0.0342831	Endocrine/Metabolic	Endocrine/Metabolic	T2 diabetes with ophthalmic manifestations (Phecode)
P2069	CP	Family history Heart disease	430402	0.284363	0.0450779	0.987822		0.976054	0.999731	C	T	C	0.149553	128736	63764.2	64971.3	-2.00393	0.00611448	Circulatory system	Circulatory system	Family history Heart disease (CP)
P250.7	Phecode	Diabetic retinopathy	406453	0.284363	0.0453376	1.0728		1.00146	1.14923	C	T	C	0.149503	121532	986.158	120545	2.00151	0.0351105	Endocrine/Metabolic	Endocrine/Metabolic	Diabetic retinopathy (Phecode)
P758.1	Phecode	Chromosomal anomalies	427342	0.284363	0.0452228	1.38233		1.00691	1.89772	C	T	C	0.149486	127763	48.1334	127715	2.00258	0.161677	Congenital anomalies	Congenital anomalies	Chromosomal anomalies (Phecode)
P587	Phecode	Kidney replaced by transpant	401590	0.290149	0.0464117	1.16969		1.0025	1.36477	C	T	C	0.149296	119911	197.251	119714	1.99163	0.0786984	Genitourinary	Genitourinary	Kidney replaced by transpant (Phecode)
P250.42	Phecode	Other abnormal glucose	396435	0.294372	0.0475888	1.13734		1.00137	1.29177	C	T	C	0.149154	118259	288.24	117971	1.98102	0.0649614	Endocrine/Metabolic	Endocrine/Metabolic	Other abnormal glucose (Phecode)
P366.2	Phecode	Senile cataract	407210	0.294372	0.047531	1.02623		1.00028	1.05285	C	T	C	0.149243	121546	7899.61	113647	1.98154	0.0130662	Sense organs	Sense organs	Senile cataract (Phecode)
P5001	field_ID_phenotype	Sleep duration	428762	0.294372	0.0477028		0.00565879	5.72959e-05	0.0112603	C	T	C	0.149451	128158			1.98001	0.00285796	Symptoms	Sleep	Sleep duration (FIP)
Q0703	field_ID_phenotype	Creatinine (enzymatic) in urine	418010	0.294372	0.0475717		0.0057196	6.12502e-05	0.011378	C	T	C	0.149349	124859			1.98118	0.00288697	Quantitative Measure	Urine assay	Creatinine (enzymatic) in urine (FIP)
Q1102	field_ID_phenotype	Free Cholesterol in Medium HDL	112824	0.29447	0.0478726		-0.0107304	-0.0213601	-0.000100632	C	T	C	0.149144	33654			-1.97852	0.00542344	Metabolomics	Metabolomics	Free Cholesterol in M-HDL (FIP)
P313	Phecode	Pervasive developmental disorders	427538	0.295937	0.0482966	1.25322		1.00169	1.56791	C	T	C	0.149501	127835	94.5649	127740	1.97475	0.114301	Psychiatric disorders	Psychiatric disorders	Pervasive developmental disorders (Phecode)
Q0605	field_ID_phenotype	Mean corpuscular volume	417146	0.295937	0.0484946		-0.00601631	-0.0119928	-3.97937e-05	C	T	C	0.149387	124633			-1.97301	0.0030493	Quantitative Measure	Blood Count	Mean corpuscular volume (FIP)
Q1030	field_ID_phenotype	Cholesterol to Total Lipids in Large LDL percentage	112821	0.295937	0.0485751		-0.0114172	-0.0227629	-7.15492e-05	C	T	C	0.149157	33656			-1.97232	0.00578872	Metabolomics	Metabolomics	Cholesterol to Total Lipids in L-LDL % (FIP)
Q1007	field_ID_phenotype	Apolipoprotein A1	109397	0.297026	0.0490644		-0.0109119	-0.0217789	-4.48534e-05	C	T	C	0.148898	32578			-1.96805	0.00554451	Metabolomics	Metabolomics	Apolipoprotein A1 (FIP)
Q1148	field_ID_phenotype	Phospholipids in Chylomicrons and Extremely Large VLDL	89614	0.297026	0.0490206		0.0128971	5.55264e-05	0.0257387	C	T	C	0.149965	26877.9			1.96844	0.00655194	Metabolomics	Metabolomics	Phospholipids in Chylomicrons and EL-VLDL (FIP)
P571.8	Phecode	Liver abscess and sequelae of chronic liver disease	412047	0.297863	0.0493584	1.08161		1.00022	1.16962	C	T	C	0.149357	123084	762.612	122321	1.96548	0.0399135	Digestive	Digestive	Liver abscess/sequelae of chronic liver disease (Phecode)
P654.1	Phecode	Abnormality of organs and soft tissues of pelvis complicating pregnancy, childbirth, or the puerperium	235758	0.300191	0.0499011	0.895782		0.802463	0.999952	C	T	C	0.149306	70400.1	388.773	70011.4	-1.96081	0.0561291	Pregnancy complications	Pregnancy complications	Abnormality of pelvis complicating pregnancy (Phecode)
P150	Phecode	Cancer of esophagus	402253	0.300545	0.0502731	1.09578		0.999891	1.20086	C	T	C	0.149202	120034	558.369	119476	1.95763	0.0467218	Neoplasms	Neoplasms	Cancer of esophagus (Phecode)
P289	Phecode	Other diseases of blood and blood-forming organs	422936	0.300545	0.0504537	1.04292		0.999917	1.08776	C	T	C	0.149447	126413	2655.2	123757	1.9561	0.0214816	Haematopoietic	Haematopoietic	Other diseases of blood and blood-forming organs (Phecode)
P379.1	Phecode	Scleritis and episcleritis	413339	0.300545	0.0509026	1.48647		0.998445	2.21303	C	T	C	0.149405	123510	30.9452	123479	1.9523	0.203045	Sense organs	Sense organs	Scleritis and episcleritis (Phecode)
P446.4	Phecode	Wegener's granulomatosis	413054	0.300545	0.0508583	1.24081		0.999195	1.54086	C	T	C	0.149431	123446	101.075	123345	1.95267	0.110499	Circulatory system	Circulatory system	Wegener's granulomatosis (Phecode)
P722.6	Phecode	Degeneration of intervertebral disc	408357	0.300545	0.0505333	1.05162		0.999883	1.10603	C	T	C	0.14947	122075	1837.38	120237	1.95542	0.0257381	Musculoskeletal	Musculoskeletal	Degeneration of intervertebral disc (Phecode)
Q1238	field_ID_phenotype	Triglycerides to Total Lipids in Medium HDL percentage	112796	0.300545	0.0508024		0.0112273	-3.90745e-05	0.0224936	C	T	C	0.149159	33649			1.95317	0.00574824	Metabolomics	Metabolomics	Triglycerides to Total Lipids in M-HDL % (FIP)
Q1209	field_ID_phenotype	Total Lipids in VLDL	109397	0.301457	0.0512146		0.0115848	-6.09953e-05	0.0232306	C	T	C	0.148898	32578			1.9497	0.00594183	Metabolomics	Metabolomics	Total Lipids in VLDL (FIP)
Q1081	field_ID_phenotype	Concentration of Medium HDL Particles	109397	0.30187	0.0514426		-0.0108622	-0.0217922	6.78888e-05	C	T	C	0.148898	32578			-1.94779	0.00557666	Metabolomics	Metabolomics	Concentration of M-HDL Particles (FIP)
P427.9	Phecode	Palpitations	389852	0.302141	0.0516466	1.04668		0.999674	1.09591	C	T	C	0.149322	116427	2224.19	114202	1.94607	0.0234462	Circulatory system	Circulatory system	Palpitations (Phecode)
P2013	CP	Myocardial infarction	203570	0.30397	0.0521295	0.97287		0.946236	1.00025	C	T	C	0.150012	61075.9	7420.06	53655.9	-1.94206	0.0141626	Safety	Safety	Myocardial infarction (CP)
P565	Phecode	Anal and rectal conditions	416949	0.30397	0.0522772	1.02502		0.999757	1.05092	C	T	C	0.149448	124624	7901.11	116723	1.94084	0.0127312	Digestive	Digestive	Anal and rectal conditions (Phecode)
P2020	CP	Asthma	211797	0.304564	0.0525385	0.980139		0.96046	1.00022	C	T	C	0.149669	63398.7	14475.7	48923	-1.9387	0.0103478	Safety	Safety	Asthma (CP)
P151	Phecode	Cancer of stomach	401911	0.305462	0.0528531	1.10738		0.998745	1.22782	C	T	C	0.149194	119925	438.749	119487	1.93612	0.0526796	Neoplasms	Neoplasms	Cancer of stomach (Phecode)
P512.7	Phecode	Shortness of breath	423289	0.30675	0.0533246	1.03423		0.999518	1.07014	C	T	C	0.149496	126560	4093.41	122467	1.93228	0.017417	Respiratory	Respiratory	Shortness of breath (Phecode)
P626.8	Phecode	Infertility, female	204421	0.30675	0.0533966	0.904947		0.817734	1.00146	C	T	C	0.148852	60857.1	452.969	60404.1	-1.9317	0.051705	Genitourinary	Genitourinary	Infertility, female (Phecode)
P575.2	Phecode	Obstruction of bile duct	404751	0.306964	0.0535944	1.09285		0.998627	1.19596	C	T	C	0.149027	120637	572.981	120064	1.9301	0.0460018	Digestive	Digestive	Obstruction of bile duct (Phecode)
P352	Phecode	Disorders of other cranial nerves	411213	0.307164	0.0537899	1.07538		0.998816	1.15781	C	T	C	0.149591	123027	853.099	122174	1.92852	0.0376824	Neurological	Neurological	Disorders of other cranial nerves (Phecode)
P172.2	Phecode	Other non-epithelial cancer of skin	423287	0.312471	0.0550459	1.02186		0.999533	1.04469	C	T	C	0.14951	126571	10545.1	116026	1.91851	0.0112721	Neoplasms	Neoplasms	Other non-epithelial cancer of skin (Phecode)
Q0621	field_ID_phenotype	Mean reticulocyte volume	410614	0.312471	0.0549696		-0.00593627	-0.0119989	0.000126334	C	T	C	0.149425	122712			-1.91912	0.00309322	Quantitative Measure	Blood Count	Mean reticulocyte volume (FIP)
P528.5	Phecode	Diseases of lips	421713	0.312759	0.05526	1.1156		0.997541	1.24763	C	T	C	0.1495	126092	372.459	125719	1.91683	0.0570698	Digestive	Digestive	Diseases of lips (Phecode)
P627.2	Phecode	Symptomatic menopause	203183	0.31749	0.056262	1.24729		0.994118	1.56494	C	T	C	0.148968	60535.4	92.1257	60443.3	1.909	0.115753	Genitourinary	Genitourinary	Symptomatic menopause (Phecode)
P694	Phecode	Dyschromia and Vitiligo	419446	0.317769	0.056513	1.08856		0.997649	1.18775	C	T	C	0.149389	125321	611.55	124710	1.90706	0.0444936	Dermatologic	Dermatologic	Dyschromia and Vitiligo (Phecode)
Q1217	field_ID_phenotype	Triglycerides in IDL	109397	0.317769	0.0566436		0.0113508	-0.000320935	0.0230226	C	T	C	0.148898	32578			1.90607	0.00595509	Metabolomics	Metabolomics	Triglycerides in IDL (FIP)
P3000	HP	Serious Infection (sepsis)	429850	0.319305	0.0574182	1.03241		0.998996	1.06695	C	T	C	0.149477	128505	4443.58	124062	1.90011	0.0167877	Infectious diseases	Infectious diseases	Serious Infection (sepsis) (HES) (CP)
P411.2	Phecode	Myocardial infarction	400118	0.319305	0.0573309	0.973754		0.947412	1.00083	C	T	C	0.149479	119619	6751.57	112867	-1.90078	0.0139924	Safety	Safety	Myocardial infarction (Phecode)
P702.1	Phecode	Actinic keratosis	424522	0.319305	0.0570844	1.05005		0.99853	1.10422	C	T	C	0.149472	126909	1856.54	125052	1.90266	0.0256667	Dermatologic	Dermatologic	Actinic keratosis (Phecode)
P401.21	Phecode	Hypertensive heart disease	310281	0.328163	0.0592419	1.13824		0.994963	1.30215	C	T	C	0.148737	92300.5	258.749	92041.7	1.88639	0.0686405	Circulatory system	Circulatory system	Hypertensive heart disease (Phecode)
Q1060	field_ID_phenotype	Cholesteryl Esters to Total Lipids in Large HDL percentage	112707	0.328163	0.0593541		-0.0107945	-0.0220148	0.000425828	C	T	C	0.149148	33620			-1.88558	0.00572474	Metabolomics	Metabolomics	Cholesteryl Esters to Total Lipids in L-HDL % (FIP)
P331.9	Phecode	Cerebral degeneration, unspecified	405960	0.328224	0.0595368	1.09706		0.996282	1.20804	C	T	C	0.149263	121190	503.095	120687	1.88421	0.0491644	Neurological	Neurological	Cerebral degeneration, unspecified (Phecode)
Q0521	field_ID_phenotype	Oestradiol	70141	0.332275	0.0604453		0.0118237	-0.00051892	0.0241664	C	T	C	0.149993	21041.4			1.87756	0.00629739	Quantitative Measure	Blood Biochemistry	Oestradiol (FIP)
P303	Phecode	Psychogenic and somatoform disorders	355427	0.333431	0.0608298	0.876285		0.763278	1.00602	C	T	C	0.149596	106341	236.087	106105	-1.87473	0.0704444	Psychiatric disorders	Psychiatric disorders	Psychogenic and somatoform disorders (Phecode)
P368.3	Phecode	Anisometropia	422652	0.33583	0.061443	1.16457		0.992722	1.36618	C	T	C	0.149465	126343	183.784	126160	1.87029	0.081461	Sense organs	Sense organs	Anisometropia (Phecode)
P272.11	Phecode	Hypercholesterolemia	424685	0.337871	0.0619948	1.01687		0.999161	1.03488	C	T	C	0.149445	126934	18511.3	108423	1.86633	0.00896167	Endocrine/Metabolic	Endocrine/Metabolic	Hypercholesterolemia (Phecode)
P38.1	Phecode	Gram negative septicemia	403895	0.337871	0.0631325	1.07089		0.996258	1.15112	C	T	C	0.14942	120700	894.523	119805	1.85826	0.0368583	Infectious diseases	Infectious diseases	Gram negative septicemia (Phecode)
P420.21	Phecode	Acute pericarditis	422633	0.337871	0.0628487	1.20524		0.990045	1.46721	C	T	C	0.149441	126317	121.961	126195	1.86026	0.100351	Circulatory system	Circulatory system	Acute pericarditis (Phecode)
P643.1	Phecode	Hyperemesis gravidarum	238574	0.337871	0.0631425	1.28893		0.986194	1.68461	C	T	C	0.149261	71219.6	67.0981	71152.5	1.85819	0.136593	Pregnancy complications	Pregnancy complications	Hyperemesis gravidarum (Phecode)
P681	Phecode	Superficial cellulitis and abscess	423444	0.337871	0.0632601	1.03194		0.998265	1.06675	C	T	C	0.14951	126618	4336.62	122282	1.85736	0.0169268	Dermatologic	Dermatologic	Superficial cellulitis and abscess (Phecode)
P743.4	Phecode	Stress fracture	413764	0.337871	0.0632962	1.36618		0.982867	1.89899	C	T	C	0.149523	123735	44.4471	123690	1.85711	0.168015	Musculoskeletal	Musculoskeletal	Stress fracture (Phecode)
P979	Phecode	Adverse drug events and drug allergies	384000	0.337871	0.0628334	1.1373		0.993136	1.3024	C	T	C	0.149283	114650	255.032	114395	1.86037	0.0691582	Injuries & poisonings	Injuries & poisonings	Adverse drug events and drug allergies (Phecode)
Q1074	field_ID_phenotype	Concentration of Chylomicrons and Extremely Large VLDL Particles	109397	0.337871	0.0624721		0.0108829	-0.000566736	0.0223325	C	T	C	0.148898	32578			1.86295	0.00584176	Metabolomics	Metabolomics	Concentration of Chylomicrons and EL-VLDL (FIP)
Q1242	field_ID_phenotype	Triglycerides to Total Lipids in Small LDL percentage	98470	0.337871	0.063406		0.0115763	-0.000646112	0.0237988	C	T	C	0.149498	29442.1			1.85635	0.00623605	Metabolomics	Metabolomics	Triglycerides to Total Lipids in S-LDL % (FIP)
P613.9	Phecode	Breast disorder NOS	426627	0.338278	0.0636592	1.23044		0.988283	1.53194	C	T	C	0.149448	127517	98.5216	127418	1.85456	0.111818	Genitourinary	Genitourinary	Breast disorder NOS (Phecode)
P454.11	Phecode	Varicose veins of lower extremity, symptomtic	383684	0.342799	0.0653739	1.09375		0.994313	1.20313	C	T	C	0.149348	114605	513.444	114091	1.84269	0.0486302	Circulatory system	Circulatory system	Varicose veins of lower extremity, symptomtic (Phecode)
P532	Phecode	Dysphagia	377776	0.342799	0.0649635	1.03207		0.998044	1.06726	C	T	C	0.149363	112851	4264.36	108587	1.84551	0.0171043	Digestive	Digestive	Dysphagia (Phecode)
P535.8	Phecode	Other specified gastritis	397641	0.342799	0.0648181	1.02898		0.998246	1.06067	C	T	C	0.149284	118723	5253.8	113469	1.84651	0.0154734	Digestive	Digestive	Other specified gastritis (Phecode)
P609	Phecode	Male infertility and abnormal spermatozoa	172237	0.342799	0.0651254	0.784339		0.605895	1.01534	C	T	C	0.149776	51594	66.4982	51527.5	-1.8444	0.131704	Genitourinary	Genitourinary	Male infertility and abnormal spermatozoa (Phecode)
Q1062	field_ID_phenotype	Cholesteryl Esters to Total Lipids in Large VLDL percentage	111131	0.342799	0.065406		-0.0105624	-0.0217982	0.000673433	C	T	C	0.149164	33153.5			-1.84249	0.00573266	Metabolomics	Metabolomics	Cholesteryl Esters to Total Lipids in L-VLDL % (FIP)
Q1166	field_ID_phenotype	Phospholipids to Total Lipids in IDL percentage	109397	0.342887	0.065602		0.0110893	-0.000715611	0.0228943	C	T	C	0.148898	32578			1.84115	0.00602304	Metabolomics	Metabolomics	Phospholipids to Total Lipids in IDL % (FIP)
P374	Phecode	Other disorders of eyelids	423068	0.343207	0.0658427	1.0383		0.997542	1.08072	C	T	C	0.149408	126419	2949.23	123470	1.83949	0.0204305	Sense organs	Sense organs	Other disorders of eyelids (Phecode)
P512	Phecode	Other symptoms of respiratory system	428893	0.344671	0.0663036	1.02686		0.998218	1.05632	C	T	C	0.149522	128258	6054.07	122204	1.83637	0.0144321	Respiratory	Respiratory	Other symptoms of respiratory system (Phecode)
Q1173	field_ID_phenotype	Phospholipids to Total Lipids in Small HDL percentage	109397	0.344808	0.0665103		-0.0107236	-0.0221775	0.000730356	C	T	C	0.148898	32578			-1.83499	0.00584395	Metabolomics	Metabolomics	Phospholipids to Total Lipids in S-HDL % (FIP)
P732.7	Phecode	Osteochondritis dissecans	401488	0.347046	0.067261	1.43888		0.974474	2.12461	C	T	C	0.149488	120035	32.0197	120003	1.82993	0.198842	Musculoskeletal	Musculoskeletal	Osteochondritis dissecans (Phecode)
P756.2	Phecode	Pectus and other congenital anomalies of ribs/sternum	427045	0.347046	0.0673047	0.585215		0.329652	1.0389	C	T	C	0.149493	127681	13.0275	127668	-1.82963	0.292833	Congenital anomalies	Congenital anomalies	Pectus and congenital anomalies of ribs/sternum (Phecode)
P2003	CP	Stroke/Cerebrovascular events	201106	0.348042	0.0676798	1.03969		0.997174	1.08403	C	T	C	0.150438	60507.9	2850.08	57657.8	1.82713	0.0213048	Safety	Safety	Stroke/Cerebrovascular events (CP)
P614.5	Phecode	Inflammatory disease of cervix, vagina, and vulva	231024	0.35117	0.0685278	1.06155		0.99547	1.13202	C	T	C	0.149116	68898.8	1135.03	67763.7	1.82152	0.032792	Genitourinary	Genitourinary	Inflammatory disease of cervix, vagina, and vulva (Phecode)
P694.3	Phecode	Vascular disorders of skin	418022	0.35117	0.0686552	1.24341		0.983472	1.57206	C	T	C	0.149372	124881	86.2042	124795	1.82068	0.119658	Dermatologic	Dermatologic	Vascular disorders of skin (Phecode)
P2042	CP	Multiple sclerosis	194433	0.355114	0.069612	1.07591		0.994148	1.1644	C	T	C	0.150164	58393.7	750.691	57643	1.81443	0.0403267	Neurological	Neurological	Multiple sclerosis (CP)
P580.2	Phecode	Nephrotic syndrome without mention of glomerulonephritis	401984	0.355306	0.0698354	1.11579		0.991157	1.25608	C	T	C	0.149291	120025	332.808	119692	1.81298	0.0604302	Genitourinary	Genitourinary	Nephrotic syndrome (no glomerulonephritis) (Phecode)
Q1161	field_ID_phenotype	Phospholipids in VLDL	109397	0.356362	0.0702293		0.0108197	-0.000893555	0.022533	C	T	C	0.148898	32578			1.81045	0.00597626	Metabolomics	Metabolomics	Phospholipids in VLDL (FIP)
P411.3	Phecode	Angina pectoris	402872	0.357194	0.0705798	0.97657		0.951793	1.00199	C	T	C	0.149514	120470	7722.61	112747	-1.80817	0.013112	Circulatory system	Circulatory system	Angina pectoris (Phecode)
P627.3	Phecode	Postmenopausal atrophic vaginitis	204706	0.358592	0.0710436	0.918361		0.837251	1.00733	C	T	C	0.148819	60928.2	532.965	60395.2	-1.8052	0.0471777	Genitourinary	Genitourinary	Postmenopausal atrophic vaginitis (Phecode)
P149.2	Phecode	Cancer of nasopharynx	425470	0.359033	0.0715063	1.43864		0.968674	2.13662	C	T	C	0.149486	127203	31.0588	127172	1.80225	0.201803	Neoplasms	Neoplasms	Cancer of nasopharynx (Phecode)
Q0526	field_ID_phenotype	Testosterone	374479	0.359033	0.0714555		-0.00354248	-0.00739426	0.000309302	C	T	C	0.149257	111787			-1.80258	0.00196523	Quantitative Measure	Blood Biochemistry	Testosterone (FIP)
P727.6	Phecode	Rupture of tendon, nontraumatic	384565	0.362139	0.0723143	0.857017		0.724281	1.01408	C	T	C	0.149299	114830	158.11	114672	-1.79713	0.0858578	Musculoskeletal	Musculoskeletal	Rupture of tendon, nontraumatic (Phecode)
P218	Phecode	Benign neoplasm of uterus	227660	0.363573	0.0735464	1.03137		0.997061	1.06685	C	T	C	0.149302	67980.3	4290.09	63690.2	1.78943	0.0172599	Neoplasms	Neoplasms	Benign neoplasm of uterus (Phecode)
P352.2	Phecode	Facial nerve disorders [CN7]	410334	0.363573	0.0742526	1.08907		0.991674	1.19604	C	T	C	0.149558	122738	529.573	122208	1.78505	0.0478002	Neurological	Neurological	Facial nerve disorders [CN7] (Phecode)
P433.8	Phecode	Late effects of cerebrovascular disease	411913	0.363573	0.0734079	1.06629		0.993935	1.14392	C	T	C	0.149471	123138	945.817	122193	1.79029	0.0358533	Circulatory system	Circulatory system	Late effects of cerebrovascular disease (Phecode)
P464	Phecode	Acute sinusitis	425407	0.363573	0.0734991	0.804442		0.63387	1.02092	C	T	C	0.149493	127191	78.1413	127113	-1.78972	0.121587	Respiratory	Respiratory	Acute sinusitis (Phecode)
P596	Phecode	Other disorders of bladder	422041	0.363573	0.074311	1.0288		0.997215	1.0614	C	T	C	0.149512	126200	4988.33	121212	1.78469	0.0159118	Genitourinary	Genitourinary	Other disorders of bladder (Phecode)
P729	Phecode	Other disorders of soft tissues	394136	0.363573	0.0742097	1.03401		0.996734	1.07267	C	T	C	0.149444	117802	3522.39	114280	1.78532	0.0187307	Musculoskeletal	Musculoskeletal	Other disorders of soft tissues (Phecode)
P736	Phecode	Other acquired deformities of limbs	411584	0.363573	0.0740522	1.0598		0.994369	1.12953	C	T	C	0.149641	123180	1146.59	122033	1.78629	0.0325128	Musculoskeletal	Musculoskeletal	Other acquired deformities of limbs (Phecode)
Q0502	field_ID_phenotype	Alkaline phosphatase	410468	0.363573	0.0734937		0.00545282	-0.000518567	0.0114242	C	T	C	0.149459	122696			1.78976	0.00304668	Quantitative Measure	Blood Biochemistry	Alkaline phosphatase (FIP)
Q1215	field_ID_phenotype	Triglycerides in Chylomicrons and Extremely Large VLDL	103460	0.363573	0.0737857		0.0107503	-0.00103421	0.0225349	C	T	C	0.149472	30928.7			1.78796	0.00601263	Metabolomics	Metabolomics	Triglycerides in Chylomicrons and EL-VLDL (FIP)
P368.9	Phecode	Subjective visual disturbances	423436	0.364556	0.0747025	1.09437		0.99105	1.20846	C	T	C	0.149487	126596	472.879	126123	1.78229	0.0505964	Sense organs	Sense organs	Subjective visual disturbances (Phecode)
P245.21	Phecode	Chronic lymphocytic thyroiditis	402013	0.367192	0.0754346	1.18827		0.982481	1.43716	C	T	C	0.149402	120123	129.93	119993	1.77781	0.097028	Endocrine/Metabolic	Endocrine/Metabolic	Chronic lymphocytic thyroiditis (Phecode)
P261.41	Phecode	Rickets or osteomalacia	420360	0.367747	0.0757409	1.34841		0.969502	1.87541	C	T	C	0.149447	125643	44.1059	125599	1.77595	0.16832	Endocrine/Metabolic	Endocrine/Metabolic	Rickets or osteomalacia (Phecode)
P427.8	Phecode	Sinoatrial node dysfunction (Bradycardia)	384626	0.371346	0.0768703	1.1059		0.989201	1.23637	C	T	C	0.149232	114797	375.31	114421	1.76914	0.056899	Circulatory system	Circulatory system	Sinoatrial node dysfunction (Bradycardia) (Phecode)
Q1119	field_ID_phenotype	Free Cholesterol to Total Lipids in Medium VLDL percentage	112745	0.371346	0.0767156		-0.0100847	-0.0212511	0.00108179	C	T	C	0.149142	33630			-1.77009	0.00569727	Metabolomics	Metabolomics	Free Cholesterol to Total Lipids in M-VLDL % (FIP)
P313.2	Phecode	Tics and stuttering	427355	0.373805	0.0776669	1.5451		0.952916	2.5053	C	T	C	0.149489	127770	21.1098	127749	1.76439	0.246595	Psychiatric disorders	Psychiatric disorders	Tics and stuttering (Phecode)
P721.2	Phecode	Spondylosis with myelopathy	403573	0.373805	0.0777952	1.17642		0.982075	1.40923	C	T	C	0.149394	120583	144.145	120439	1.76362	0.0921264	Musculoskeletal	Musculoskeletal	Spondylosis with myelopathy (Phecode)
P742.2	Phecode	Pathological, developmental or recurrent dislocation	419511	0.373805	0.0779655	0.696435		0.465768	1.04134	C	T	C	0.149573	125495	27.0314	125468	-1.76261	0.205252	Musculoskeletal	Musculoskeletal	Pathological, recurrent dislocation (Phecode)
Q1138	field_ID_phenotype	Monounsaturated Fatty Acids	112752	0.374755	0.0783597		0.0103792	-0.00117727	0.0219356	C	T	C	0.149169	33638.1			1.7603	0.00589624	Metabolomics	Metabolomics	Monounsaturated Fatty Acids (FIP)
P724.9	Phecode	Other unspecified back disorders	404522	0.37604	0.078825	0.91146		0.821937	1.01073	C	T	C	0.149317	120804	423.593	120381	-1.75754	0.052748	Musculoskeletal	Musculoskeletal	Other unspecified back disorders (Phecode)
P250.6	Phecode	Polyneuropathy in diabetes	396632	0.37759	0.079742	1.10926		0.98778	1.24567	C	T	C	0.149155	118319	346.746	117973	1.75219	0.0591768	Endocrine/Metabolic	Endocrine/Metabolic	Polyneuropathy in diabetes (Phecode)
P526.1	Phecode	Cysts of the jaws	415147	0.37759	0.0795988	1.16067		0.982565	1.37106	C	T	C	0.149433	124073	168.741	123905	1.75302	0.0849947	Digestive	Digestive	Cysts of the jaws (Phecode)
P627.4	Phecode	Premenopausal menorrhagia	203327	0.37759	0.079613	1.17765		0.980873	1.4139	C	T	C	0.148979	60582.9	140.608	60442.3	1.75294	0.0932839	Genitourinary	Genitourinary	Premenopausal menorrhagia (Phecode)
P695.21	Phecode	Dermatitis herpetiformis	417912	0.377734	0.0799699	1.36926		0.963163	1.94657	C	T	C	0.149363	124841	38.9647	124802	1.75086	0.179494	Dermatologic	Dermatologic	Dermatitis herpetiformis (Phecode)
P384	Phecode	Other disorders of tympanic membrane	425445	0.38269	0.081219	1.08241		0.990225	1.18317	C	T	C	0.149523	127227	586.774	126640	1.74366	0.0454144	Sense organs	Sense organs	Other disorders of tympanic membrane (Phecode)
P411	Phecode	Ischemic Heart Disease	427406	0.38708	0.0823531	0.983519		0.96525	1.00213	C	T	C	0.149446	127748	15979.3	111769	-1.73719	0.00956644	Circulatory system	Circulatory system	Ischemic Heart Disease (Phecode)
P282.8	Phecode	Other hemoglobinopathies	394927	0.387693	0.0826863	0.76638		0.56745	1.03505	C	T	C	0.149336	117954	48.8511	117905	-1.73531	0.153332	Haematopoietic	Haematopoietic	Other hemoglobinopathies (Phecode)
P556	Phecode	Ulceration of the lower GI tract	314171	0.388556	0.0830735	0.925591		0.848093	1.01017	C	T	C	0.149025	93638.4	595.389	93043	-1.73312	0.0446145	Digestive	Digestive	Ulceration of the lower GI tract (Phecode)
P704.8	Phecode	Other specified diseases of hair and hair follicles	420903	0.388732	0.0833143	0.714591		0.488522	1.04528	C	T	C	0.149483	125836	30.2354	125806	-1.73177	0.194047	Dermatologic	Dermatologic	Other diseases of hair and hair follicles (Phecode)
P145.2	Phecode	Cancer of tongue	425931	0.38979	0.0838989	1.14308		0.982252	1.33023	C	T	C	0.149504	127357	203.498	127153	1.7285	0.077364	Neoplasms	Neoplasms	Cancer of tongue (Phecode)
P444.1	Phecode	Arterial embolism and thrombosis of lower extremity artery	413703	0.38979	0.0839486	1.10922		0.986196	1.2476	C	T	C	0.149454	123659	339.412	123320	1.72822	0.0599813	Circulatory system	Circulatory system	Arterial embolism/thrombosis of lower artery (Phecode)
P593	Phecode	Hematuria	407938	0.391102	0.08464	0.976675		0.950823	1.00323	C	T	C	0.149454	121936	6794.64	115142	-1.72438	0.0136869	Genitourinary	Genitourinary	Hematuria (Phecode)
Q1203	field_ID_phenotype	Total Lipids in Medium HDL	109397	0.391102	0.0845612		-0.00968272	-0.0206854	0.00131998	C	T	C	0.148898	32578			-1.72483	0.00561373	Metabolomics	Metabolomics	Total Lipids in M-HDL (FIP)
P262	Phecode	Mineral deficiency NEC	421060	0.392334	0.0853168	0.889823		0.779033	1.01637	C	T	C	0.149402	125814	254.71	125560	-1.72064	0.0678428	Endocrine/Metabolic	Endocrine/Metabolic	Mineral deficiency NEC (Phecode)
Q1063	field_ID_phenotype	Cholesteryl Esters to Total Lipids in Medium HDL percentage	112826	0.392334	0.0851627		-0.00998893	-0.0213615	0.00138367	C	T	C	0.149146	33655			-1.7215	0.00580245	Metabolomics	Metabolomics	Cholesteryl Esters to Total Lipids in M-HDL % (FIP)
P285	Phecode	Other anemias	416832	0.394524	0.0859993	1.02235		0.996875	1.04849	C	T	C	0.14953	124658	7758.25	116899	1.71689	0.0128771	Haematopoietic	Haematopoietic	Other anemias (Phecode)
P172	Phecode	Skin cancer	428869	0.395069	0.0866526	1.01807		0.997425	1.03914	C	T	C	0.1495	128232	12440.1	115792	1.71333	0.0104519	Neoplasms	Neoplasms	Skin cancer (Phecode)
P286	Phecode	Coagulation defects	425168	0.395069	0.0865569	1.08766		0.988006	1.19736	C	T	C	0.149517	127140	502.981	126637	1.71385	0.0490275	Haematopoietic	Haematopoietic	Coagulation defects (Phecode)
P389	Phecode	Hearing loss	428768	0.395069	0.0867547	1.03083		0.995627	1.06728	C	T	C	0.149519	128218	3963.13	124255	1.71277	0.0177292	Safety	Safety	Hearing loss (Phecode)
Q1243	field_ID_phenotype	Triglycerides to Total Lipids in Small VLDL percentage	109397	0.395069	0.0869442		0.010082	-0.0014619	0.0216259	C	T	C	0.148898	32578			1.71176	0.00588986	Metabolomics	Metabolomics	Triglycerides to Total Lipids in S-VLDL % (FIP)
Q1245	field_ID_phenotype	Triglycerides to Total Lipids in Very Large VLDL percentage	109536	0.398999	0.0880175		0.00999962	-0.00148883	0.0214881	C	T	C	0.149488	32748.7			1.70596	0.00586157	Metabolomics	Metabolomics	Triglycerides to Total Lipids in VL-VLDL % (FIP)
P189.12	Phecode	Malignant neoplasm of renal pelvis	421935	0.40076	0.0886155	0.775167		0.578205	1.03922	C	T	C	0.149499	126158	51.4941	126106	-1.70275	0.149569	Neoplasms	Neoplasms	Malignant neoplasm of renal pelvis (Phecode)
Q1114	field_ID_phenotype	Free Cholesterol to Total Lipids in Large HDL percentage	111906	0.402159	0.0891351		-0.00950307	-0.0204594	0.00145326	C	T	C	0.149167	33385.4			-1.69999	0.00559007	Metabolomics	Metabolomics	Free Cholesterol to Total Lipids in L-HDL % (FIP)
P623	Phecode	Hypertrophy of female genital organs	225039	0.404679	0.0899052	1.08581		0.987263	1.19419	C	T	C	0.149292	67193.1	515.561	66677.6	1.6959	0.0485436	Genitourinary	Genitourinary	Hypertrophy of female genital organs (Phecode)
P573.7	Phecode	Abnormal results of function study of liver	417095	0.406702	0.0905673	1.0378		0.994152	1.08336	C	T	C	0.149404	124631	2548.06	122083	1.69241	0.0219228	Digestive	Digestive	Abnormal results of function study of liver (Phecode)
P261.4	Phecode	Vitamin D deficiency	423734	0.410912	0.0917194	1.05417		0.991479	1.12083	C	T	C	0.149475	126675	1238.39	125437	1.6864	0.0312819	Endocrine/Metabolic	Endocrine/Metabolic	Vitamin D deficiency (Phecode)
P350.2	Phecode	Abnormality of gait	426679	0.413754	0.0925701	1.03778		0.99389	1.08361	C	T	C	0.149507	127583	2537.08	125046	1.68199	0.0220476	Neurological	Neurological	Abnormality of gait (Phecode)
P565.1	Phecode	Anal and rectal polyp	406870	0.416411	0.0935845	1.02866		0.995239	1.06321	C	T	C	0.149369	121548	4384.62	117163	1.67679	0.0168531	Digestive	Digestive	Anal and rectal polyp (Phecode)
P771	Phecode	Musculoskeletal symptoms referable to limbs	428832	0.416411	0.0935999	1.03306		0.99452	1.0731	C	T	C	0.149497	128218	3268.73	124949	1.67671	0.0193998	Symptoms	Symptoms	Musculoskeletal symptoms referable to limbs (Phecode)
P595	Phecode	Hydronephrosis	420882	0.417476	0.0940576	1.04895		0.991882	1.1093	C	T	C	0.149544	125881	1491.91	124389	1.67437	0.0285415	Genitourinary	Genitourinary	Hydronephrosis (Phecode)
P4013.2	AP	Chronic obstructive pulmonary disease (HES + primary care)	39610	0.417994	0.0944295	1.03947		0.993368	1.08771	C	T	C	0.149972	11880.8	3113.11	8767.68	1.67248	0.0231463	Respiratory	Respiratory	COPD exacerbations (HES + primary care) (AP)
P609.2	Phecode	Abnormal spermatozoa	172160	0.417994	0.0946112	0.766241		0.560764	1.04701	C	T	C	0.149788	51574.9	45.408	51529.5	-1.67156	0.159287	Genitourinary	Genitourinary	Abnormal spermatozoa (Phecode)
P580	Phecode	Nephritis; nephrosis; renal sclerosis	403141	0.418584	0.0949637	1.06945		0.988399	1.15715	C	T	C	0.14931	120386	750.126	119636	1.66978	0.0402129	Genitourinary	Genitourinary	Nephritis; nephrosis; renal sclerosis (Phecode)
P286.7	Phecode	Other and unspecified coagulation defects	424368	0.422067	0.0960868	1.13028		0.978464	1.30565	C	T	C	0.149503	126889	224.204	126664	1.66413	0.0735918	Haematopoietic	Haematopoietic	Other and unspecified coagulation defects (Phecode)
Q1160	field_ID_phenotype	Phospholipids in Small VLDL	109397	0.422067	0.096195		0.0100168	-0.00178444	0.0218179	C	T	C	0.148898	32578			1.6636	0.00602113	Metabolomics	Metabolomics	Phospholipids in S-VLDL (FIP)
P465.2	Phecode	Acute pharyngitis	426446	0.42411	0.0970785	1.08576		0.985194	1.1966	C	T	C	0.14954	127542	491.565	127050	1.65919	0.0495928	Respiratory	Respiratory	Acute pharyngitis (Phecode)
P611.1	Phecode	Abnormal mammogram	420697	0.42411	0.0971042	0.673967		0.42286	1.07419	C	T	C	0.149408	125711	20.0079	125691	-1.65906	0.237831	Genitourinary	Genitourinary	Abnormal mammogram (Phecode)
P614.51	Phecode	Cervicitis and endocervicitis	229164	0.424113	0.0973265	1.08511		0.985232	1.19511	C	T	C	0.149039	68309	499.875	67809.1	1.65796	0.0492644	Genitourinary	Genitourinary	Cervicitis and endocervicitis (Phecode)
P389.1	Phecode	Sensorineural hearing loss	419086	0.424376	0.0976086	1.08465		0.985228	1.1941	C	T	C	0.149437	125254	503.177	124751	1.65656	0.0490501	Safety	Safety	Sensorineural hearing loss (Phecode)
P750.1	Phecode	Upper gastrointestinal congenital anomalies	426165	0.425108	0.0979992	0.877666		0.751971	1.02437	C	T	C	0.149472	127399	188.212	127211	-1.65463	0.0788627	Congenital anomalies	Congenital anomalies	Upper gastrointestinal congenital anomalies (Phecode)
P2014	CP	Agranulocytosis/neutropaenia	203412	0.425841	0.100207	1.0399		0.992504	1.08956	C	T	C	0.150252	61126	2196.73	58929.3	1.64385	0.0238009	Safety	Safety	Agranulocytosis/neutropaenia (CP)
P443	Phecode	Peripheral vascular disease	420304	0.425841	0.100413	1.03571		0.993249	1.08	C	T	C	0.149518	125686	2705.58	122980	1.64286	0.0213602	Circulatory system	Circulatory system	Peripheral vascular disease (Phecode)
P560	Phecode	Intestinal obstruction without mention of hernia	319951	0.425841	0.100503	0.964148		0.923042	1.00708	C	T	C	0.149007	95349.9	2477.87	92872	-1.64242	0.0222299	Digestive	Digestive	Intestinal obstruction without mention of hernia (Phecode)
P580.11	Phecode	Proliferative glomerulonephritis	401180	0.425841	0.0986359	1.31965		0.949514	1.83406	C	T	C	0.149271	119769	44.2353	119725	1.6515	0.167946	Genitourinary	Genitourinary	Proliferative glomerulonephritis (Phecode)
P619.3	Phecode	Noninflammatory disorders of cervix	230522	0.425841	0.0998702	1.05405		0.98999	1.12226	C	T	C	0.149249	68810.4	1193.33	67617	1.64548	0.0319916	Genitourinary	Genitourinary	Noninflammatory disorders of cervix (Phecode)
P626.11	Phecode	Absent or infrequent menstruation	203074	0.425841	0.0996831	0.728691		0.499927	1.06214	C	T	C	0.148907	60478.3	30.9647	60447.3	-1.64639	0.192242	Genitourinary	Genitourinary	Absent or infrequent menstruation (Phecode)
P626.13	Phecode	Irregular menstrual cycle	205118	0.425841	0.0985701	1.06894		0.987641	1.15692	C	T	C	0.149057	61148.7	748.374	60400.3	1.65183	0.0403577	Genitourinary	Genitourinary	Irregular menstrual cycle (Phecode)
P695.7	Phecode	Prurigo and Lichen	419091	0.425841	0.0992086	1.08763		0.984266	1.20185	C	T	C	0.149393	125219	465.722	124753	1.6487	0.050951	Dermatologic	Dermatologic	Prurigo and Lichen (Phecode)
P696.42	Phecode	Psoriatic arthropathy	411773	0.425841	0.100617	1.09085		0.983294	1.21016	C	T	C	0.149384	123024	431.451	122593	1.64187	0.0529607	Dermatologic	Dermatologic	Psoriatic arthropathy (Phecode)
P702	Phecode	Degenerative skin conditions and other dermatoses	422751	0.425841	0.0998217	1.03193		0.994016	1.07129	C	T	C	0.149508	126409	3389.15	123020	1.64572	0.0190997	Dermatologic	Dermatologic	Degenerative skin conditions and other dermatoses (Phecode)
Q1087	field_ID_phenotype	Concentration of VLDL Particles	109397	0.425841	0.100181		0.00987588	-0.00189812	0.0216499	C	T	C	0.148898	32578			1.64399	0.00600725	Metabolomics	Metabolomics	Concentration of VLDL Particles (FIP)
P277.51	Phecode	Lipoprotein disorders	425051	0.427148	0.101149	1.3354		0.944996	1.88709	C	T	C	0.149442	127041	40.153	127001	1.63931	0.176434	Endocrine/Metabolic	Endocrine/Metabolic	Lipoprotein disorders (Phecode)
P2075	CP	Emphysema	184249	0.437879	0.103919	1.04835		0.990354	1.10974	C	T	C	0.150218	55354.9	1500.71	53854.2	1.62614	0.0290359	Respiratory	Respiratory	Emphysema (CP)
P165.1	Phecode	Cancer of bronchus; lung	428027	0.441634	0.105041	1.04273		0.991285	1.09685	C	T	C	0.1495	127980	1845.04	126135	1.62089	0.0258146	Neoplasms	Neoplasms	Cancer of bronchus; lung (Phecode)
P771.1	Phecode	Swelling of limb	427777	0.443431	0.105932	1.03384		0.992961	1.07639	C	T	C	0.149484	127892	2896.54	124995	1.61675	0.0205822	Symptoms	Symptoms	Swelling of limb (Phecode)
P8.5	Phecode	Bacterial enteritis	426759	0.443431	0.10581	1.04831		0.990055	1.10998	C	T	C	0.149526	127623	1426.5	126197	1.61732	0.029169	Infectious diseases	Infectious diseases	Bacterial enteritis (Phecode)
P5009	field_ID_phenotype	Comparative body size thinner	419214	0.447067	0.107268	0.989592		0.977072	1.00227	C	T	C	0.149589	125419	42869.5	82549.9	-1.61059	0.00649609	Quantitative Measure	Anthropometry	Comparative body size thinner (FIP)
Q1092	field_ID_phenotype	Degree of Unsaturation	112752	0.447067	0.107117		-0.0091604	-0.020303	0.00198218	C	T	C	0.149169	33638.1			-1.6113	0.00568509	Metabolomics	Metabolomics	Degree of Unsaturation (FIP)
P530.7	Phecode	Gastroesophageal laceration-hemorrhage syndrome	366027	0.447829	0.107685	1.14233		0.971361	1.34338	C	T	C	0.149223	109239	178	109061	1.60869	0.0827178	Digestive	Digestive	Gastroesophageal laceration-hemorrhage syndrome (Phecode)
P385.3	Phecode	Cholesteatoma	424612	0.449149	0.108329	1.11395		0.976477	1.27078	C	T	C	0.14951	126968	268.498	126699	1.60575	0.0672032	Sense organs	Sense organs	Cholesteatoma (Phecode)
P572	Phecode	Ascites (non malignant)	413046	0.449149	0.108472	1.0544		0.988358	1.12485	C	T	C	0.149372	123395	1112.4	122283	1.6051	0.0330002	Digestive	Digestive	Ascites (non malignant) (Phecode)
P145.3	Phecode	Cancer of major salivary glands	425628	0.450114	0.109472	0.810415		0.626493	1.04833	C	T	C	0.149462	127230	67.0432	127163	-1.60057	0.131334	Neoplasms	Neoplasms	Cancer of major salivary glands (Phecode)
P370.3	Phecode	Keratoconjunctivitis	414844	0.450114	0.110169	1.44393		0.920008	2.26622	C	T	C	0.149322	123891	24.0078	123867	1.59743	0.229975	Sense organs	Sense organs	Keratoconjunctivitis (Phecode)
P580.3	Phecode	Nephritis and nephropathy without mention of glomerulonephritis	401478	0.450114	0.109874	1.15098		0.96873	1.36752	C	T	C	0.149283	119868	157.471	119710	1.59876	0.087953	Genitourinary	Genitourinary	Nephritis and nephropathy (no glomerulonephritis) (Phecode)
P580.32	Phecode	Nephritis and nephropathy with pathological lesion	401478	0.450114	0.109874	1.15098		0.96873	1.36752	C	T	C	0.149283	119868	157.471	119710	1.59876	0.087953	Genitourinary	Genitourinary	Nephritis and nephropathy with pathological lesion (Phecode)
P598	Phecode	Abnormal findings on examination of urine	428819	0.450114	0.110321	1.0423		0.99062	1.09668	C	T	C	0.149522	128235	1811.71	126424	1.59675	0.0259475	Genitourinary	Genitourinary	Abnormal findings on examination of urine (Phecode)
P755.61	Phecode	Congenital hip dysplasia and deformity	427142	0.450114	0.109623	1.24468		0.951933	1.62745	C	T	C	0.149511	127725	65.9255	127659	1.59989	0.136807	Congenital anomalies	Congenital anomalies	Congenital hip dysplasia and deformity (Phecode)
Q1108	field_ID_phenotype	Free Cholesterol in VLDL	109397	0.450114	0.110352		0.00957444	-0.00217882	0.0213277	C	T	C	0.148898	32578			1.59663	0.00599667	Metabolomics	Metabolomics	Free Cholesterol in VLDL (FIP)
P726	Phecode	Peripheral enthesopathies and allied syndromes	405117	0.4508	0.110756	1.02124		0.995199	1.04796	C	T	C	0.149461	121098	7322.93	113775	1.59481	0.0131783	Musculoskeletal	Musculoskeletal	Peripheral enthesopathies and allied syndromes (Phecode)
P519.2	Phecode	Respiratory complications	411298	0.451666	0.111913	1.13581		0.970771	1.3289	C	T	C	0.149229	122756	189.839	122566	1.58965	0.0801079	Respiratory	Respiratory	Respiratory complications (Phecode)
P530.3	Phecode	Stricture and stenosis of esophagus	368984	0.451666	0.111598	1.05193		0.98833	1.11963	C	T	C	0.149278	110163	1201.13	108962	1.59105	0.0318203	Digestive	Digestive	Stricture and stenosis of esophagus (Phecode)
P735.21	Phecode	Hammer toe (acquired)	411090	0.451666	0.111802	0.943543		0.878322	1.01361	C	T	C	0.149531	122942	891.942	122050	-1.59015	0.0365458	Musculoskeletal	Musculoskeletal	Hammer toe (acquired) (Phecode)
P741	Phecode	Symptoms and disorders of the joints	425103	0.451666	0.111558	0.961012		0.915072	1.00926	C	T	C	0.149493	127100	1924.06	125176	-1.59123	0.0249922	Musculoskeletal	Musculoskeletal	Symptoms and disorders of the joints (Phecode)
P378.1	Phecode	Strabismus (not specified as paralytic)	414550	0.454621	0.112883	1.08356		0.981216	1.19658	C	T	C	0.14942	123884	471.589	123412	1.58536	0.0506213	Sense organs	Sense organs	Strabismus (not specified as paralytic) (Phecode)
P654	Phecode	Other and unspecified complications of birth; puerperium affecting management of mother	236072	0.455474	0.113548	0.924032		0.837891	1.01903	C	T	C	0.149313	70497.2	498.768	69998.4	-1.58245	0.0499283	Pregnancy complications	Pregnancy complications	Other complications of birth (Phecode)
P79.2	Phecode	Infectious mononucleosis	419958	0.455474	0.113571	1.34873		0.931095	1.95369	C	T	C	0.149504	125571	34.9686	125536	1.58234	0.189063	Infectious diseases	Infectious diseases	Infectious mononucleosis (Phecode)
P5004	field_ID_phenotype	Cigarettes per day	33570	0.457395	0.114388		0.0161529	-0.00389958	0.0362055	C	T	C	0.150083	10076.6			1.57881	0.0102311	Behaviour	Smoking	Cigarettes per day (FIP)
P625.1	Phecode	Dyspareunia	228871	0.457395	0.114528	1.08489		0.980481	1.20041	C	T	C	0.149308	68344.4	456.961	67887.4	1.57816	0.0516279	Genitourinary	Genitourinary	Dyspareunia (Phecode)
P371	Phecode	Inflammation of the eye	419052	0.458662	0.115085	1.0452		0.989279	1.10428	C	T	C	0.149378	125195	1540	123655	1.57574	0.0280546	Sense organs	Sense organs	Inflammation of the eye (Phecode)
P368.4	Phecode	Visual field defects	422968	0.460882	0.116021	0.897424		0.784123	1.0271	C	T	C	0.149412	126393	247.525	126146	-1.57169	0.0688598	Sense organs	Sense organs	Visual field defects (Phecode)
P520.2	Phecode	Disturbances in tooth eruption	417324	0.460882	0.116354	1.05754		0.986213	1.13402	C	T	C	0.149468	124753	956.291	123797	1.57026	0.0356255	Digestive	Digestive	Disturbances in tooth eruption (Phecode)
P946	Phecode	Anaphylactic shock NOS	421529	0.460882	0.116365	0.897558		0.784286	1.02719	C	T	C	0.149497	126035	247.969	125787	-1.57022	0.0688297	Safety	Safety	Anaphylactic shock NOS (Phecode)
P327.41	Phecode	Organic or persistent insomnia	420329	0.461298	0.116711	1.14292		0.967233	1.35052	C	T	C	0.149521	125696	167.628	125528	1.56873	0.085157	Neurological	Neurological	Organic or persistent insomnia (Phecode)
P4005	AP	Asthma exacerbations	49473	0.462676	0.118027	1.0336		0.991644	1.07734	C	T	C	0.149735	14815.7	3587.05	11228.6	1.56311	0.0211445	Respiratory	Respiratory	Asthma exacerbations (AP)
P420.1	Phecode	Myocarditis	422583	0.462676	0.117836	1.19271		0.956354	1.48748	C	T	C	0.149435	126297	96.306	126201	1.56392	0.112683	Circulatory system	Circulatory system	Myocarditis (Phecode)
P442.4	Phecode	Arterial dissection	412868	0.462676	0.11789	1.39373		0.919311	2.11297	C	T	C	0.149419	123380	27.9687	123352	1.56369	0.212307	Circulatory system	Circulatory system	Arterial dissection (Phecode)
P947	Phecode	Urticaria	421677	0.462676	0.117782	0.907056		0.80269	1.02499	C	T	C	0.14949	126073	302.361	125771	-1.56415	0.0623666	Dermatologic	Dermatologic	Urticaria (Phecode)
P2072	CP	Chronic dry cough	103399	0.463249	0.118465	1.03536		0.991165	1.08153	C	T	C	0.149756	30969.3	2645.17	28324.2	1.56125	0.0222576	Symptoms	Symptoms	Chronic dry cough (CP)
P288.1	Phecode	Decreased white blood cell count	420976	0.463249	0.119142	1.0397		0.990017	1.09188	C	T	C	0.14942	125804	1948.92	123855	1.55839	0.0249834	Haematopoietic	Haematopoietic	Decreased white blood cell count (Phecode)
P288.11	Phecode	Neutropenia	420976	0.463249	0.119142	1.0397		0.990017	1.09188	C	T	C	0.14942	125804	1948.92	123855	1.55839	0.0249834	Haematopoietic	Haematopoietic	Neutropenia (Phecode)
P348.2	Phecode	Cerebral edema and compression of brain	405247	0.463249	0.118911	0.886393		0.761724	1.03147	C	T	C	0.149201	120926	195.973	120730	-1.55936	0.0773361	Neurological	Neurological	Cerebral edema and compression of brain (Phecode)
Q1009	field_ID_phenotype	Apolipoprotein B to Apolipoprotein A1 ratio	109397	0.463401	0.119717		0.00924632	-0.0024007	0.0208933	C	T	C	0.148898	32578			1.55597	0.00594247	Metabolomics	Metabolomics	Apolipoprotein B to Apolipoprotein A1 ratio (FIP)
Q1155	field_ID_phenotype	Phospholipids in Medium HDL	112827	0.463401	0.12015		-0.00864185	-0.0195402	0.00225649	C	T	C	0.149144	33655			-1.55416	0.00556048	Metabolomics	Metabolomics	Phospholipids in M-HDL (FIP)
Q1157	field_ID_phenotype	Phospholipids in Medium VLDL	112801	0.463401	0.119981		0.00922415	-0.00240321	0.0208515	C	T	C	0.149139	33646.1			1.55487	0.00593244	Metabolomics	Metabolomics	Phospholipids in M-VLDL (FIP)
Q1205	field_ID_phenotype	Total Lipids in Medium VLDL	109397	0.463401	0.119807		0.00934323	-0.00242871	0.0211152	C	T	C	0.148898	32578			1.5556	0.0060062	Metabolomics	Metabolomics	Total Lipids in M-VLDL (FIP)
P626.1	Phecode	Irregular menstrual cycle/bleeding	220160	0.46472	0.120735	1.02411		0.993752	1.05539	C	T	C	0.149191	65691.7	5714.02	59977.7	1.55169	0.0153523	Genitourinary	Genitourinary	Irregular menstrual cycle/bleeding (Phecode)
Q0341	field_ID_phenotype	E7 antigen for Human Papillomavirus type-16	8900	0.465285	0.121125		-0.031303	-0.07088	0.0082739	C	T	C	0.148868	2649.85			-1.55022	0.0201927	Quantitative Measure	Infection Antigens	E7 antigen for Human Papillomavirus type-16 (FIP)
Q1023	field_ID_phenotype	Cholesterol in Small VLDL	109397	0.4675	0.121946		0.00932086	-0.00249068	0.0211324	C	T	C	0.148898	32578			1.54667	0.00602641	Metabolomics	Metabolomics	Cholesterol in S-VLDL (FIP)
P755.4	Phecode	Congenital anomalies of upper limb, including shoulder girdle	427051	0.468628	0.122485	0.655753		0.383861	1.12023	C	T	C	0.149496	127685	15.106	127670	-1.54443	0.273222	Congenital anomalies	Congenital anomalies	Congenital anomalies of upper limb + shoulder (Phecode)
P165	Phecode	Cancer within the respiratory system	428738	0.469204	0.122881	1.03819		0.989917	1.08882	C	T	C	0.149503	128196	2087.72	126108	1.54279	0.0242933	Neoplasms	Neoplasms	Cancer within the respiratory system (Phecode)
P245	Phecode	Thyroiditis	402137	0.469353	0.123572	1.13667		0.965664	1.33796	C	T	C	0.149405	120163	175.534	119987	1.53995	0.0831863	Endocrine/Metabolic	Endocrine/Metabolic	Thyroiditis (Phecode)
P475	Phecode	Chronic sinusitis	406342	0.469353	0.123656	0.95286		0.89605	1.01327	C	T	C	0.149398	121413	1213.48	120200	-1.53961	0.0313636	Respiratory	Respiratory	Chronic sinusitis (Phecode)
P710.11	Phecode	Acute osteomyelitis	357249	0.469353	0.123495	1.40386		0.91171	2.16168	C	T	C	0.149152	106569	25.9843	106543	1.54027	0.220239	Musculoskeletal	Musculoskeletal	Acute osteomyelitis (Phecode)
P198.5	Phecode	Secondary malignancy of brain/spine	373022	0.472519	0.124933	1.07002		0.981404	1.16664	C	T	C	0.149091	111229	622.671	110606	1.53439	0.0441085	Neoplasms	Neoplasms	Secondary malignancy of brain/spine (Phecode)
P394	Phecode	Rheumatic disease of the heart valves	425885	0.472519	0.12516	0.973908		0.941549	1.00738	C	T	C	0.149481	127324	4194.89	123129	-1.53347	0.0172406	Circulatory system	Circulatory system	Rheumatic disease of the heart valves (Phecode)
Q0207	field_ID_phenotype	Total BMC (bone mineral content)	38353	0.472519	0.125231		0.0102249	-0.00284596	0.0232957	C	T	C	0.149966	11503.3			1.53321	0.00666891	Quantitative Measure	Imaging	Total BMC (bone mineral content) (FIP)
P130.1	Phecode	Lyme disease	427622	0.472627	0.133588	1.39062		0.903856	2.13951	C	T	C	0.149487	127848	26.0235	127822	1.5001	0.219816	Infectious diseases	Infectious diseases	Lyme disease (Phecode)
P155	Phecode	Cancer of liver and intrahepatic bile duct	401697	0.472627	0.131315	1.09303		0.973761	1.22691	C	T	C	0.149181	119851	348.698	119502	1.50894	0.0589524	Neoplasms	Neoplasms	Cancer of liver and intrahepatic bile duct (Phecode)
P158	Phecode	Neoplasm of unspecified nature of digestive system	402814	0.472627	0.133004	1.06256		0.981686	1.1501	C	T	C	0.14922	120216	741.926	119474	1.50236	0.040392	Neoplasms	Neoplasms	Neoplasm of unspecified nature of digestive system (Phecode)
P250.24	Phecode	Type 2 diabetes with neurological manifestations	396879	0.472627	0.126507	1.08467		0.977286	1.20386	C	T	C	0.149157	118395	428.06	117967	1.52802	0.053191	Endocrine/Metabolic	Endocrine/Metabolic	T2 diabetes with neurological manifestations (Phecode)
P261	Phecode	Vitamin deficiency	425942	0.472627	0.132233	1.03765		0.988901	1.0888	C	T	C	0.1495	127357	2020.81	125336	1.50536	0.0245507	Endocrine/Metabolic	Endocrine/Metabolic	Vitamin deficiency (Phecode)
P274.11	Phecode	Gouty arthropathy	420715	0.472627	0.126456	1.18763		0.952581	1.48068	C	T	C	0.149272	125602	96.8629	125505	1.52823	0.112523	Endocrine/Metabolic	Endocrine/Metabolic	Gouty arthropathy (Phecode)
P286.5	Phecode	Hemorrhagic disorder due to intrinsic circulating anticoagulants	423893	0.472627	0.129798	1.28008		0.930025	1.7619	C	T	C	0.149491	126736	46.7489	126689	1.5149	0.162997	Haematopoietic	Haematopoietic	Hemorrhagic disorder (intrinsic anticoagulants) (Phecode)
P300.4	Phecode	Dysthymic disorder	354730	0.472627	0.128464	0.712919		0.460857	1.10284	C	T	C	0.149619	106149	23.0235	106126	-1.52019	0.222596	Psychiatric disorders	Psychiatric disorders	Dysthymic disorder (Phecode)
P306.9	Phecode	Tension headache	355171	0.472627	0.130985	1.12329		0.965971	1.30622	C	T	C	0.149661	106311	205.059	106106	1.51023	0.0769812	Psychiatric disorders	Psychiatric disorders	Tension headache (Phecode)
P313.3	Phecode	Autism	427479	0.472627	0.132752	1.21975		0.941446	1.58034	C	T	C	0.149494	127811	70.4512	127740	1.50334	0.132139	Psychiatric disorders	Psychiatric disorders	Autism (Phecode)
P350	Phecode	Abnormal movement	428845	0.472627	0.134154	1.02946		0.991084	1.06933	C	T	C	0.149521	128242	3293.57	124949	1.49792	0.019384	Neurological	Neurological	Abnormal movement (Phecode)
P362.3	Phecode	Other nondiabetic retinopathy	404014	0.472627	0.133964	1.15922		0.955539	1.40632	C	T	C	0.149479	120784	125.188	120658	1.49865	0.0985873	Sense organs	Sense organs	Other nondiabetic retinopathy (Phecode)
P371.33	Phecode	Noninfectious dermatoses of eyelid	414848	0.472627	0.127349	0.626569		0.343532	1.1428	C	T	C	0.149307	123880	11.9686	123868	-1.52464	0.306627	Sense organs	Sense organs	Noninfectious dermatoses of eyelid (Phecode)
P385	Phecode	Other disorders of middle ear and mastoid	424970	0.472627	0.130178	1.08725		0.975618	1.21167	C	T	C	0.149508	127073	395.53	126677	1.5134	0.0552767	Sense organs	Sense organs	Other disorders of middle ear and mastoid (Phecode)
P427.41	Phecode	Ventricular fibrillation and flutter	384299	0.472627	0.130251	0.894241		0.773701	1.03356	C	T	C	0.149183	114662	215.408	114446	-1.51311	0.073874	Safety	Safety	Ventricular fibrillation and flutter (Phecode)
P443.9	Phecode	Peripheral vascular disease, unspecified	417666	0.472627	0.126442	1.04128		0.988639	1.09673	C	T	C	0.14951	124890	1762.35	123128	1.52828	0.0264688	Circulatory system	Circulatory system	Peripheral vascular disease, unspecified (Phecode)
P450	Phecode	Noninfectious disorders of lymphatic channels	428772	0.472627	0.13238	1.0661		0.980825	1.15878	C	T	C	0.149491	128195	667.581	127528	1.50478	0.0425344	Circulatory system	Circulatory system	Noninfectious disorders of lymphatic channels (Phecode)
P471	Phecode	Nasal polyps	406605	0.472627	0.132897	0.955407		0.900221	1.01398	C	T	C	0.149423	121512	1300.48	120212	-1.50277	0.0303559	Respiratory	Respiratory	Nasal polyps (Phecode)
P496.1	Phecode	Emphysema	382009	0.472627	0.130456	1.04591		0.986801	1.10856	C	T	C	0.149711	114382	1396.61	112985	1.51231	0.0296817	Respiratory	Respiratory	Emphysema (Phecode)
P513.4	Phecode	Hyperventilation	428095	0.472627	0.133894	1.15733		0.956053	1.40097	C	T	C	0.149494	127996	128.208	127867	1.49892	0.0974787	Respiratory	Respiratory	Hyperventilation (Phecode)
P556.1	Phecode	Ulceration of intestine	313541	0.472627	0.127182	0.919856		0.826231	1.02409	C	T	C	0.149052	93467.6	393.781	93073.9	-1.52531	0.0547679	Digestive	Digestive	Ulceration of intestine (Phecode)
P571.5	Phecode	Other chronic nonalcoholic liver disease	415858	0.472627	0.133416	1.03698		0.988952	1.08733	C	T	C	0.14938	124242	2080.85	122161	1.50077	0.0241928	Digestive	Digestive	Other chronic nonalcoholic liver disease (Phecode)
P598.9	Phecode	Other nonspecific findings on examination of urine	424375	0.472627	0.128472	1.11563		0.96884	1.28465	C	T	C	0.149438	126836	233.937	126602	1.52016	0.0719774	Genitourinary	Genitourinary	Other nonspecific findings on examination of urine (Phecode)
P614	Phecode	Inflammatory diseases of female pelvic organs	235293	0.472627	0.130417	1.03388		0.990191	1.07949	C	T	C	0.149161	70192.9	2564.35	67628.5	1.51246	0.0220268	Genitourinary	Genitourinary	Inflammatory diseases of female pelvic organs (Phecode)
P741.4	Phecode	Joint effusions	421816	0.472627	0.12913	0.943247		0.874687	1.01718	C	T	C	0.149522	126142	801.641	125340	-1.51754	0.0385014	Musculoskeletal	Musculoskeletal	Joint effusions (Phecode)
P756.5	Phecode	Congenital osteodystrophies	427722	0.472627	0.130498	1.10287		0.971418	1.25211	C	T	C	0.149516	127903	288.722	127614	1.51214	0.0647537	Congenital anomalies	Congenital anomalies	Congenital osteodystrophies (Phecode)
P801.1	Phecode	Fracture of foot	397017	0.472627	0.129581	1.17884		0.952926	1.45832	C	T	C	0.149597	118785	104.216	118681	1.51576	0.108549	Injuries & poisonings	Injuries & poisonings	Fracture of foot (Phecode)
P803	Phecode	Fracture of upper limb	410125	0.472627	0.128687	0.975147		0.943997	1.00733	C	T	C	0.149462	122596	4507.18	118089	-1.5193	0.0165646	Injuries & poisonings	Injuries & poisonings	Fracture of upper limb (Phecode)
Q0100	field_ID_phenotype	Diastolic blood pressure	408206	0.472627	0.130129		-0.00465144	-0.0106746	0.00137174	C	T	C	0.149061	121695			-1.51359	0.00307311	Quantitative Measure	Body Measurements	Diastolic blood pressure (FIP)
Q0321	field_ID_phenotype	Catalase antigen for Helicobacter pylori	8900	0.472627	0.133394		0.0310901	-0.0095068	0.0716871	C	T	C	0.148868	2649.85			1.50099	0.0207131	Quantitative Measure	Infection Antigens	Catalase antigen for Helicobacter pylori (FIP)
Q0514	field_ID_phenotype	Gamma glutamyltransferase	410253	0.472627	0.133693		0.00432316	-0.0013268	0.00997312	C	T	C	0.149447	122622			1.4997	0.00288269	Quantitative Measure	Blood Biochemistry	Gamma glutamyltransferase (FIP)
Q1043	field_ID_phenotype	Cholesteryl Esters in IDL	109397	0.472627	0.133159		-0.00875035	-0.0201704	0.00266974	C	T	C	0.148898	32578			-1.50177	0.00582668	Metabolomics	Metabolomics	Cholesteryl Esters in IDL (FIP)
Q1094	field_ID_phenotype	Docosahexaenoic Acid to Total Fatty Acids percentage	112752	0.472627	0.130196		-0.00872207	-0.0200182	0.0025741	C	T	C	0.149169	33638.1			-1.51334	0.00576346	Metabolomics	Metabolomics	Docosahexaenoic Acid to Total Fatty Acids % (FIP)
Q1110	field_ID_phenotype	Free Cholesterol in Very Large VLDL	94836	0.472627	0.133291		0.00957756	-0.00292637	0.0220815	C	T	C	0.150143	28478			1.50126	0.00637967	Metabolomics	Metabolomics	Free Cholesterol in VL-VLDL (FIP)
Q1124	field_ID_phenotype	Free Cholesterol to Total Lipids in Very Large VLDL percentage	94836	0.472627	0.130772		-0.00946995	-0.0217531	0.00281318	C	T	C	0.150143	28478			-1.51108	0.00626702	Metabolomics	Metabolomics	Free Cholesterol-Total Lipids in VL-VLDL % (FIP)
Q1186	field_ID_phenotype	Sphingomyelins	112752	0.472627	0.128989		-0.00843025	-0.0193142	0.00245365	C	T	C	0.149169	33638.1			-1.51811	0.00555311	Metabolomics	Metabolomics	Sphingomyelins (FIP)
P2067	CP	Family history Lung cancer	430060	0.473341	0.134604	1.01338		0.995889	1.03118	C	T	C	0.149511	128598	17659.4	110938	1.49619	0.00888307	Neoplasms	Neoplasms	Family history Lung cancer (CP)
P526.4	Phecode	Temporomandibular joint disorders	415056	0.475118	0.135606	1.15354		0.956231	1.39156	C	T	C	0.149429	124043	132.957	123910	1.49235	0.0957119	Digestive	Digestive	Temporomandibular joint disorders (Phecode)
Q0443	field_ID_phenotype	pGP3 antigen for Chlamydia trachomatis	8900	0.475118	0.135455		0.0287061	-0.0089767	0.0663888	C	T	C	0.148868	2649.85			1.49307	0.0192263	Quantitative Measure	Infection Antigens	pGP3 antigen for Chlamydia trachomatis (FIP)
P255.11	Phecode	Cushing's syndrome	421854	0.47736	0.136715	1.22831		0.936881	1.61038	C	T	C	0.149465	126105	64.4707	126040	1.48814	0.138184	Endocrine/Metabolic	Endocrine/Metabolic	Cushing's syndrome (Phecode)
Q1121	field_ID_phenotype	Free Cholesterol to Total Lipids in Small LDL percentage	112683	0.47736	0.136745		-0.00868501	-0.0201245	0.00275446	C	T	C	0.149184	33620.9			-1.48803	0.00583657	Metabolomics	Metabolomics	Free Cholesterol to Total Lipids in S-LDL % (FIP)
P2007	CP	Liver failure	196141	0.477497	0.137451	1.08899		0.973128	1.21864	C	T	C	0.150168	58908.2	369.075	58539.1	1.48535	0.0573932	Safety	Safety	Liver failure (CP)
P560.4	Phecode	Other intestinal obstruction	318440	0.477497	0.137257	0.963899		0.918271	1.01179	C	T	C	0.149017	94905.7	1987.66	92918.1	-1.48608	0.0247423	Digestive	Digestive	Other intestinal obstruction (Phecode)
Q0524	field_ID_phenotype	Sex hormone binding globulin	374663	0.477497	0.137533		-0.00439853	-0.0102037	0.00140665	C	T	C	0.149367	111925			-1.48505	0.00296188	Quantitative Measure	Blood Biochemistry	SHBG (FIP)
P279.1	Phecode	Immunity deficiency	428303	0.478751	0.138645	0.865274		0.714454	1.04793	C	T	C	0.149502	128064	122.137	127942	-1.48086	0.0977198	Endocrine/Metabolic	Endocrine/Metabolic	Immunity deficiency (Phecode)
P358	Phecode	Myoneural disorders	424812	0.478751	0.138582	1.15301		0.955009	1.39207	C	T	C	0.149472	126995	131.843	126863	1.48109	0.0961304	Neurological	Neurological	Myoneural disorders (Phecode)
Q1064	field_ID_phenotype	Cholesteryl Esters to Total Lipids in Medium LDL percentage	112822	0.478751	0.138609		0.00872969	-0.00282322	0.0202826	C	T	C	0.149156	33656.1			1.481	0.00589445	Metabolomics	Metabolomics	Cholesteryl Esters to Total Lipids in M-LDL % (FIP)
Q1058	field_ID_phenotype	Cholesteryl Esters to Total Lipids in Chylomicrons and Extremely Large VLDL percentage	92603	0.479194	0.139024		-0.00953632	-0.02217	0.00309734	C	T	C	0.150094	27798.3			-1.47945	0.00644586	Metabolomics	Metabolomics	Cholesteryl-Esters - in Chylomicrons % (FIP)
Q0610	field_ID_phenotype	Platelet crit	417141	0.48018	0.139561		-0.00434302	-0.0101045	0.00141844	C	T	C	0.149388	124632			-1.47743	0.00293958	Quantitative Measure	Blood Count	Platelet crit (FIP)
P446.3	Phecode	Hypersensitivity angiitis	412868	0.480582	0.139929	0.689443		0.420775	1.12966	C	T	C	0.149402	123366	17.9099	123348	-1.47606	0.251936	Circulatory system	Circulatory system	Hypersensitivity angiitis (Phecode)
P367.4	Phecode	Presbyopia	421129	0.483605	0.141062	0.726144		0.474193	1.11196	C	T	C	0.149463	125886	24.0942	125862	-1.47185	0.217419	Sense organs	Sense organs	Presbyopia (Phecode)
P426	Phecode	Cardiac conduction disorders	399667	0.485111	0.141755	1.02267		0.992541	1.05372	C	T	C	0.149368	119395	5577.23	113818	1.46929	0.0152591	Circulatory system	Circulatory system	Cardiac conduction disorders (Phecode)
P296.1	Phecode	Bipolar	356282	0.486626	0.142452	0.932306		0.848945	1.02385	C	T	C	0.149571	106579	518.647	106061	-1.46672	0.04779	Psychiatric disorders	Psychiatric disorders	Bipolar (Phecode)
Q1075	field_ID_phenotype	Concentration of HDL Particles	109397	0.489561	0.143567		-0.00830475	-0.0194332	0.00282371	C	T	C	0.148898	32578			-1.46265	0.00567789	Metabolomics	Metabolomics	Concentration of HDL Particles (FIP)
P245.2	Phecode	Chronic thyroiditis	402031	0.489806	0.143895	1.15005		0.95343	1.38721	C	T	C	0.149399	120126	132.937	119993	1.46144	0.095661	Endocrine/Metabolic	Endocrine/Metabolic	Chronic thyroiditis (Phecode)
P344	Phecode	Other paralytic syndromes	405803	0.491665	0.144698	0.92106		0.824703	1.02867	C	T	C	0.149211	121101	371.067	120730	-1.45852	0.0563794	Neurological	Neurological	Other paralytic syndromes (Phecode)
P110.13	Phecode	Dermatophytosis of the body	422978	0.493886	0.145844	1.32065		0.90784	1.92117	C	T	C	0.149404	126389	34.1412	126355	1.45437	0.191234	Infectious diseases	Infectious diseases	Dermatophytosis of the body (Phecode)
P218.1	Phecode	Uterine leiomyoma	227346	0.493886	0.148575	1.0256		0.991024	1.06137	C	T	C	0.149249	67862.5	4164.99	63697.5	1.44458	0.0174954	Neoplasms	Neoplasms	Uterine leiomyoma (Phecode)
P246.7	Phecode	Abnormal results of function study of thyroid	401785	0.493886	0.147769	0.75649		0.518434	1.10386	C	T	C	0.149374	120032	30.8627	120001	-1.44746	0.192798	Endocrine/Metabolic	Endocrine/Metabolic	Abnormal results of function study of thyroid (Phecode)
P289.4	Phecode	Lymphadenitis	420096	0.493886	0.148708	1.04017		0.986029	1.09729	C	T	C	0.149396	125521	1631.57	123890	1.44411	0.0272749	Haematopoietic	Haematopoietic	Lymphadenitis (Phecode)
P550.3	Phecode	Femoral hernia	362777	0.493886	0.148025	0.916189		0.813725	1.03156	C	T	C	0.149188	108244	321.683	107922	-1.44654	0.0605116	Digestive	Digestive	Femoral hernia (Phecode)
P610.2	Phecode	Fibroadenosis of breast	230725	0.493886	0.148651	1.14618		0.952457	1.37931	C	T	C	0.149094	68799.6	136.475	68663.1	1.44431	0.0944635	Genitourinary	Genitourinary	Fibroadenosis of breast (Phecode)
P747.11	Phecode	Cardiac shunt/ heart septal defect	423982	0.493886	0.148275	1.09362		0.968664	1.23469	C	T	C	0.149452	126730	315.518	126414	1.44565	0.0619038	Congenital anomalies	Congenital anomalies	Cardiac shunt/ heart septal defect (Phecode)
P747.12	Phecode	Valvular heart disease/ heart chambers	423614	0.493886	0.148325	1.12351		0.959397	1.31569	C	T	C	0.149441	126610	186.992	126423	1.44547	0.0805655	Congenital anomalies	Congenital anomalies	Valvular heart disease/ heart chambers (Phecode)
P994.2	Phecode	Sepsis	428845	0.493886	0.147941	1.02817		0.990195	1.06761	C	T	C	0.149503	128227	3355.1	124872	1.44684	0.0192028	Injuries & poisonings	Injuries & poisonings	Sepsis (Phecode)
P994	Phecode	Sepsis and SIRS	428845	0.493886	0.147941	1.02817		0.990195	1.06761	C	T	C	0.149503	128227	3355.1	124872	1.44684	0.0192028	Injuries & poisonings	Injuries & poisonings	Sepsis and SIRS (Phecode)
Q0391	field_ID_phenotype	IE1B antigen for Human Herpesvirus-6	8900	0.493886	0.146124		-0.0305284	-0.0716946	0.0106378	C	T	C	0.148868	2649.85			-1.45349	0.0210036	Quantitative Measure	Infection Antigens	IE1B antigen for Human Herpesvirus-6 (FIP)
Q0509	field_ID_phenotype	Calcium	377958	0.493886	0.148504		0.00466835	-0.0016644	0.0110011	C	T	C	0.149383	112921			1.44484	0.00323105	Quantitative Measure	Blood Biochemistry	Calcium (FIP)
Q1239	field_ID_phenotype	Triglycerides to Total Lipids in Medium LDL percentage	112820	0.493886	0.147188		0.00848346	-0.00298722	0.0199541	C	T	C	0.149149	33654.1			1.44955	0.00585249	Metabolomics	Metabolomics	Triglycerides to Total Lipids in M-LDL % (FIP)
P411.8	Phecode	Other chronic ischemic heart disease, unspecified	405214	0.494096	0.149494	0.981927		0.957874	1.00658	C	T	C	0.149556	121204	8538.11	112666	-1.44132	0.0126539	Circulatory system	Circulatory system	Other chronic ischemic heart disease, unspecified (Phecode)
P713.5	Phecode	Arthropathy associated with neurological disorders	357327	0.494096	0.149449	1.24624		0.923876	1.68108	C	T	C	0.149156	106595	52.9413	106542	1.44148	0.15271	Musculoskeletal	Musculoskeletal	Arthropathy associated with neurological disorders (Phecode)
Q1037	field_ID_phenotype	Cholesterol to Total Lipids in Small VLDL percentage	109397	0.494096	0.149546		-0.00853271	-0.0201372	0.00307181	C	T	C	0.148898	32578			-1.44115	0.00592078	Metabolomics	Metabolomics	Cholesterol to Total Lipids in S-VLDL % (FIP)
P112	Phecode	Candidiasis	427836	0.496519	0.150539	1.03842		0.986395	1.09319	C	T	C	0.149472	127899	1768.68	126131	1.43763	0.0262256	Infectious diseases	Infectious diseases	Candidiasis (Phecode)
P415	Phecode	Pulmonary heart disease	422427	0.499741	0.151777	1.02995		0.989214	1.07237	C	T	C	0.149495	126301	2901.93	123399	1.43328	0.0205901	Circulatory system	Circulatory system	Pulmonary heart disease (Phecode)
P526.41	Phecode	Temporomandibular joint disorder, unspecified	415049	0.501341	0.152525	1.14848		0.950072	1.38832	C	T	C	0.149428	124040	129.957	123910	1.43067	0.0967657	Digestive	Digestive	Temporomandibular joint disorder, unspecified (Phecode)
P528.41	Phecode	Cyst of the salivary gland	420888	0.501603	0.152867	1.24659		0.92146	1.68643	C	T	C	0.149463	125815	51.8784	125763	1.42948	0.15419	Digestive	Digestive	Cyst of the salivary gland (Phecode)
P255.1	Phecode	Adrenal hyperfunction	421970	0.502321	0.15347	1.16346		0.945076	1.43231	C	T	C	0.14947	126143	108.33	126035	1.42738	0.106067	Endocrine/Metabolic	Endocrine/Metabolic	Adrenal hyperfunction (Phecode)
P279	Phecode	Disorders involving the immune mechanism	428773	0.502321	0.156515	0.911269		0.801358	1.03626	C	T	C	0.14949	128195	273.522	127921	-1.41689	0.0655782	Endocrine/Metabolic	Endocrine/Metabolic	Disorders involving the immune mechanism (Phecode)
P315.2	Phecode	Speech and language disorder	427493	0.502321	0.154562	1.19972		0.933697	1.54153	C	T	C	0.149497	127818	74.9257	127743	1.4236	0.127904	Psychiatric disorders	Psychiatric disorders	Speech and language disorder (Phecode)
P371.3	Phecode	Inflammation of eyelids	418042	0.502321	0.154498	1.0466		0.982996	1.11432	C	T	C	0.149369	124885	1181.26	123703	1.42382	0.0319878	Sense organs	Sense organs	Inflammation of eyelids (Phecode)
P394.4	Phecode	Acute rheumatic heart disease	413666	0.502321	0.15479	0.70675		0.438153	1.14	C	T	C	0.149565	123740	19.1216	123721	-1.42281	0.243938	Circulatory system	Circulatory system	Acute rheumatic heart disease (Phecode)
P426.4	Phecode	Anomalous atrioventricular excitation	383888	0.502321	0.155635	1.16242		0.944365	1.43081	C	T	C	0.149218	114566	108.553	114457	1.41991	0.105993	Circulatory system	Circulatory system	Anomalous atrioventricular excitation (Phecode)
P433.21	Phecode	Cerebral artery occlusion, with cerebral infarction	413717	0.502321	0.155858	1.04054		0.984968	1.09926	C	T	C	0.149489	123692	1560.23	122132	1.41914	0.0280057	Safety	Safety	Cerebral artery occlusion + cerebral infarction (Phecode)
P444	Phecode	Arterial embolism and thrombosis	414340	0.502321	0.154858	1.06855		0.975265	1.17075	C	T	C	0.14945	123847	559.02	123287	1.42258	0.0466066	Circulatory system	Circulatory system	Arterial embolism and thrombosis (Phecode)
P478	Phecode	Throat pain	403184	0.502321	0.154513	1.11979		0.958286	1.30852	C	T	C	0.14949	120544	192.251	120351	1.42377	0.0794664	Respiratory	Respiratory	Throat pain (Phecode)
P564.8	Phecode	Abnormal findings on exam of gastrointestinal tract/ abdominal area	315718	0.502321	0.156249	0.954497		0.894983	1.01797	C	T	C	0.149045	94112.2	1111.26	93000.9	-1.4178	0.0328475	Digestive	Digestive	Abnormal examination of GI tract/abdominal area (Phecode)
P594.1	Phecode	Calculus of kidney	421572	0.502321	0.156762	0.961956		0.911674	1.01501	C	T	C	0.149422	125985	1601.26	124383	-1.41604	0.0273911	Genitourinary	Genitourinary	Calculus of kidney (Phecode)
P707	Phecode	Chronic ulcer of skin	428788	0.502321	0.156451	1.0488		0.981915	1.12024	C	T	C	0.149489	128198	1073.99	127124	1.41711	0.0336204	Dermatologic	Dermatologic	Chronic ulcer of skin (Phecode)
P722.7	Phecode	Intervertebral disc disorder with myelopathy	403837	0.502321	0.155299	0.897471		0.773082	1.04188	C	T	C	0.149352	120627	202.612	120425	-1.42106	0.0761219	Musculoskeletal	Musculoskeletal	Intervertebral disc disorder with myelopathy (Phecode)
P735	Phecode	Acquired foot deformities	420700	0.502321	0.15639	0.975841		0.943392	1.00941	C	T	C	0.149429	125730	4179.61	121550	-1.41732	0.0172545	Musculoskeletal	Musculoskeletal	Acquired foot deformities (Phecode)
P426.2	Phecode	Atrioventricular [AV] block	389255	0.504971	0.157853	0.964503		0.917319	1.01411	C	T	C	0.149154	116118	1872.62	114245	-1.41233	0.025591	Circulatory system	Circulatory system	Atrioventricular [AV] block (Phecode)
P2061	CP	Family history Alzheimer's disease/dementia	430062	0.506415	0.159208	0.987743		0.970929	1.00485	C	T	C	0.149478	128569	18202.6	110367	-1.40774	0.00876034	Neurological	Neurological	Family history Alzheimer's disease/dementia (CP)
P303.4	Phecode	Somatoform disorder	354855	0.506415	0.15897	0.823478		0.628469	1.079	C	T	C	0.149621	106188	61.0159	106127	-1.40854	0.137886	Psychiatric disorders	Psychiatric disorders	Somatoform disorder (Phecode)
P381.2	Phecode	Eustachian tube disorders	424199	0.506415	0.159799	0.847512		0.672919	1.0674	C	T	C	0.149469	126809	83.9922	126725	-1.40575	0.117696	Sense organs	Sense organs	Eustachian tube disorders (Phecode)
P433.2	Phecode	Occlusion of cerebral arteries	417564	0.506415	0.159065	1.02955		0.988653	1.07215	C	T	C	0.14954	124885	2905.33	121980	1.40822	0.0206828	Circulatory system	Circulatory system	Occlusion of cerebral arteries (Phecode)
P477	Phecode	Epistaxis or throat hemorrhage	406637	0.506415	0.160089	0.958128		0.90262	1.01705	C	T	C	0.149424	121523	1294.41	120228	-1.40477	0.0304491	Respiratory	Respiratory	Epistaxis or throat hemorrhage (Phecode)
P550.2	Phecode	Diaphragmatic hernia	403579	0.506415	0.160292	1.01384		0.994574	1.03348	C	T	C	0.149506	120675	14366.8	106308	1.40409	0.0097886	Digestive	Digestive	Diaphragmatic hernia (Phecode)
P722.8	Phecode	Postlaminectomy syndrome	403300	0.506415	0.159555	1.2728		0.90946	1.7813	C	T	C	0.149384	120493	42.1059	120451	1.40657	0.171494	Musculoskeletal	Musculoskeletal	Postlaminectomy syndrome (Phecode)
Q0527	field_ID_phenotype	Total protein	377691	0.506415	0.160422		-0.00453626	-0.0108704	0.00179785	C	T	C	0.149374	112835			-1.40366	0.00323175	Quantitative Measure	Blood Biochemistry	Total protein (FIP)
Q0445	field_ID_phenotype	tarp-D F2 antigen for Chlamydia trachomatis	8900	0.506977	0.160865		-0.0289612	-0.0694401	0.0115177	C	T	C	0.148868	2649.85			-1.40228	0.0206529	Quantitative Measure	Infection Antigens	tarp-D F2 antigen for Chlamydia trachomatis (FIP)
P585.2	Phecode	Renal failure NOS	403216	0.507055	0.161155	1.05743		0.977979	1.14333	C	T	C	0.149292	120393	763.977	119629	1.4012	0.0398499	Genitourinary	Genitourinary	Renal failure NOS (Phecode)
P426.21	Phecode	First degree AV block	386692	0.507297	0.161497	0.952762		0.890358	1.01954	C	T	C	0.149182	115375	1010.88	114364	-1.40005	0.0345628	Circulatory system	Circulatory system	First degree AV block (Phecode)
P447	Phecode	Other disorders of arteries and arterioles	415039	0.51211	0.163458	1.05522		0.978391	1.13808	C	T	C	0.149482	124081	817.471	123264	1.39353	0.0385685	Circulatory system	Circulatory system	Other disorders of arteries and arterioles (Phecode)
P656	Phecode	Other perinatal conditions of fetus or newborn	428768	0.51211	0.163573	1.11443		0.956876	1.29793	C	T	C	0.149492	128194	204.31	127990	1.39315	0.0777704	Pregnancy complications	Pregnancy complications	Other perinatal conditions of fetus or newborn (Phecode)
P671	Phecode	Venous/cerebrovascular complications embolism in pregnancy and the puerperium	238329	0.51211	0.1641	1.18831		0.931929	1.51522	C	T	C	0.149254	71143.2	80.4706	71062.8	1.39141	0.123998	Pregnancy complications	Pregnancy complications	Venous/cerebrovascular embolism in pregnancy (Phecode)
Q1049	field_ID_phenotype	Cholesteryl Esters in Medium LDL	112822	0.51211	0.164052		0.00826144	-0.00337433	0.0198972	C	T	C	0.149156	33656.1			1.39158	0.00593673	Metabolomics	Metabolomics	Cholesteryl Esters in M-LDL (FIP)
Q1014	field_ID_phenotype	Cholesterol in IDL	109397	0.513503	0.164815		-0.00809673	-0.0195212	0.00332771	C	T	C	0.148898	32578			-1.38907	0.0058289	Metabolomics	Metabolomics	Cholesterol in IDL (FIP)
Q1107	field_ID_phenotype	Free Cholesterol in Small VLDL	112806	0.518992	0.166848		0.00820188	-0.00342664	0.0198304	C	T	C	0.149155	33651.1			1.38241	0.00593303	Metabolomics	Metabolomics	Free Cholesterol in S-VLDL (FIP)
P2034	CP	Carpal tunnel syndrome	209652	0.51928	0.167212	0.981884		0.956739	1.00769	C	T	C	0.14985	62832.8	7849.86	54983	-1.38122	0.0132362	Neurological	Neurological	Carpal tunnel syndrome (CP)
P479	Phecode	Other upper respiratory disease	408255	0.520126	0.168284	0.965535		0.918542	1.01493	C	T	C	0.149428	122010	1857.16	120153	-1.37774	0.025457	Respiratory	Respiratory	Other upper respiratory disease (Phecode)
P635.2	Phecode	Antepartum hemorrhage, abruptio placentae, and placenta previa	231266	0.520126	0.1683	0.913706		0.803614	1.03888	C	T	C	0.149353	69080.5	286.13	68794.3	-1.37769	0.065506	Pregnancy complications	Pregnancy complications	Antepartum hemorrhage, and placenta previa (Phecode)
Q0301	field_ID_phenotype	2mgG unique antigen for Herpes Simplex virus-2	8900	0.520126	0.167994		0.028485	-0.0120067	0.0689767	C	T	C	0.148868	2649.85			1.37879	0.0206594	Quantitative Measure	Infection Antigens	2mgG unique antigen for Herpes Simplex virus-2 (FIP)
Q1036	field_ID_phenotype	Cholesterol to Total Lipids in Small LDL percentage	112825	0.520731	0.168768		-0.00813723	-0.0197263	0.00345184	C	T	C	0.149152	33656.1			-1.37618	0.0059129	Metabolomics	Metabolomics	Cholesterol to Total Lipids in S-LDL % (FIP)
P2021	CP	Acute urinary retention	201624	0.52099	0.169669	0.977505		0.946273	1.00977	C	T	C	0.150184	60561.5	5015.56	55546	-1.37327	0.0165676	Safety	Safety	Acute urinary retention (CP)
P346.1	Phecode	Nonspecific abnormal findings on radiological and other examination of skull and head	404904	0.52099	0.169302	1.15632		0.940002	1.42242	C	T	C	0.149235	120852	109.082	120743	1.37445	0.105674	Neurological	Neurological	Abnormal findings on radiological of skull (Phecode)
P712	Phecode	Infective connective tissue disorders	357347	0.52099	0.169519	1.21832		0.919187	1.6148	C	T	C	0.149154	106599	59.4276	106540	1.37375	0.143747	Musculoskeletal	Musculoskeletal	Infective connective tissue disorders (Phecode)
P384.4	Phecode	Perforation of tympanic membrane	425109	0.521939	0.170251	1.07332		0.97009	1.18753	C	T	C	0.149518	127123	453.499	126669	1.3714	0.0515942	Sense organs	Sense organs	Perforation of tympanic membrane (Phecode)
P433.3	Phecode	Cerebral ischemia	416063	0.522261	0.170902	1.03169		0.986631	1.07881	C	T	C	0.149485	124390	2376.81	122014	1.36931	0.0227864	Safety	Safety	Cerebral ischemia (Phecode)
P724	Phecode	Other and unspecified disorders of back	404673	0.522261	0.170688	0.934347		0.847844	1.02968	C	T	C	0.149327	120857	481.644	120376	-1.37	0.0495677	Musculoskeletal	Musculoskeletal	Other and unspecified disorders of back (Phecode)
P182	Phecode	Malignant neoplasm of uterus	202051	0.522496	0.171252	1.05384		0.977574	1.13605	C	T	C	0.148803	60131.5	827.848	59303.6	1.36819	0.0383269	Neoplasms	Neoplasms	Malignant neoplasm of uterus (Phecode)
P415.1	Phecode	Acute pulmonary heart disease	414437	0.522806	0.1719	0.830537		0.636304	1.08406	C	T	C	0.149379	123816	62.9099	123753	-1.36613	0.135919	Circulatory system	Circulatory system	Acute pulmonary heart disease (Phecode)
P415.11	Phecode	Pulmonary embolism and infarction, acute	414437	0.522806	0.1719	0.830537		0.636304	1.08406	C	T	C	0.149379	123816	62.9099	123753	-1.36613	0.135919	Circulatory system	Circulatory system	Pulmonary embolism and infarction, acute (Phecode)
P433.31	Phecode	Transient cerebral ischemia	412873	0.525263	0.173036	1.04317		0.981637	1.10856	C	T	C	0.149457	123414	1264.92	122149	1.36251	0.0310208	Safety	Safety	Transient cerebral ischemia (Phecode)
P727.2	Phecode	Bursitis disorders	384193	0.525263	0.173257	0.80128		0.582515	1.1022	C	T	C	0.149327	114741	43.6982	114697	-1.36181	0.162684	Musculoskeletal	Musculoskeletal	Bursitis disorders (Phecode)
P295.1	Phecode	Schizophrenia	355547	0.525483	0.173879	0.915579		0.806283	1.03969	C	T	C	0.149602	106381	280.526	106100	-1.35985	0.0648591	Psychiatric disorders	Psychiatric disorders	Schizophrenia (Phecode)
P473.4	Phecode	Voice disturbance	404145	0.525483	0.173678	1.06643		0.972056	1.16997	C	T	C	0.149514	120850	540.82	120310	1.36048	0.0472773	Respiratory	Respiratory	Voice disturbance (Phecode)
P213	Phecode	Benign neoplasm of bone and articular cartilage	379290	0.526449	0.174474	1.1276		0.948155	1.34101	C	T	C	0.149315	113267	155.016	113112	1.35797	0.0884348	Neoplasms	Neoplasms	Benign neoplasm of bone and articular cartilage (Phecode)
P180.3	Phecode	Cervical intraepithelial neoplasia [CIN] [Cervical dysplasia]	204685	0.5272	0.175186	0.963543		0.913174	1.01669	C	T	C	0.148582	60825.1	1631.01	59194.1	-1.35573	0.0273936	Neoplasms	Neoplasms	Cervical intraepithelial neoplasia (Phecode)
P537	Phecode	Other disorders of stomach and duodenum	388623	0.5272	0.175274	1.03328		0.985505	1.08337	C	T	C	0.149249	116004	2092.75	113911	1.35545	0.0241533	Digestive	Digestive	Other disorders of stomach and duodenum (Phecode)
P520	Phecode	Disorders of tooth development	417422	0.527934	0.176898	1.04853		0.978836	1.12318	C	T	C	0.149461	124776	984.472	123792	1.35037	0.0350906	Digestive	Digestive	Disorders of tooth development (Phecode)
P525	Phecode	Other diseases of the teeth and supporting structures	418477	0.527934	0.17596	1.04156		0.981913	1.10482	C	T	C	0.149456	125088	1336.42	123751	1.3533	0.0300861	Digestive	Digestive	Other diseases of the teeth (Phecode)
P695.2	Phecode	Bullous dermatoses	418113	0.527934	0.176478	1.15342		0.937787	1.41864	C	T	C	0.149364	124902	109.051	124793	1.35168	0.105596	Dermatologic	Dermatologic	Bullous dermatoses (Phecode)
P721	Phecode	Spondylosis and allied disorders	418682	0.527934	0.176834	1.02074		0.99078	1.05161	C	T	C	0.14944	125136	5449.13	119687	1.35057	0.0151994	Musculoskeletal	Musculoskeletal	Spondylosis and allied disorders (Phecode)
P750.15	Phecode	Congenital anomalies of stomach	425635	0.527934	0.176574	0.740466		0.478897	1.1449	C	T	C	0.149494	127260	23.1215	127237	-1.35138	0.222348	Congenital anomalies	Congenital anomalies	Congenital anomalies of stomach (Phecode)
Q1129	field_ID_phenotype	Glycoprotein Acetyls	109397	0.528355	0.177315		0.00807088	-0.00365464	0.0197964	C	T	C	0.148898	32578			1.34908	0.00598252	Metabolomics	Metabolomics	Glycoprotein Acetyls (FIP)
P172.3	Phecode	Carcinoma in situ of skin	395450	0.531011	0.179242	0.948911		0.879003	1.02438	C	T	C	0.149162	117972	784.295	117188	-1.34309	0.0390448	Neoplasms	Neoplasms	Carcinoma in situ of skin (Phecode)
P210	Phecode	Benign neoplasm of lip, oral cavity, and pharynx	426685	0.531011	0.179469	1.06994		0.969378	1.18093	C	T	C	0.1495	127579	475.616	127103	1.34239	0.0503587	Neoplasms	Neoplasms	Benign neoplasm of lip, oral cavity, and pharynx (Phecode)
P244.4	Phecode	lipoma	424152	0.531011	0.179816	1.01745		0.992055	1.04349	C	T	C	0.149486	126810	7844.84	118965	1.34132	0.0128941	Endocrine/Metabolic	Endocrine/Metabolic	lipoma (Phecode)
P360	Phecode	Disorders of the globe	406014	0.531011	0.179412	0.895243		0.761695	1.05221	C	T	C	0.149467	121371	172.334	121199	-1.34257	0.0824243	Sense organs	Sense organs	Disorders of the globe (Phecode)
P528	Phecode	Diseases of the oral soft tissues, excluding lesions specific for gingiva and tongue	426380	0.531011	0.179872	1.03353		0.984897	1.08457	C	T	C	0.149514	127500	2008.26	125491	1.34115	0.0245933	Digestive	Digestive	Diseases of the oral soft tissues no gingiva/tongue (Phecode)
Q0430	field_ID_phenotype	MC VP1 antigen for Merkel Cell Polyomavirus	8900	0.531011	0.179424		-0.0280446	-0.0689837	0.0128946	C	T	C	0.148868	2649.85			-1.34264	0.0208877	Quantitative Measure	Infection Antigens	MC VP1 antigen for Merkel Cell Polyomavirus (FIP)
Q1172	field_ID_phenotype	Phospholipids to Total Lipids in Medium VLDL percentage	112801	0.531734	0.180395		-0.00768612	-0.0189321	0.00355986	C	T	C	0.149139	33646.1			-1.33955	0.00573785	Metabolomics	Metabolomics	Phospholipids to Total Lipids in M-VLDL % (FIP)
P525.2	Phecode	Atrophy of edentulous alveolar ridge	414789	0.532856	0.181054	0.720543		0.445736	1.16477	C	T	C	0.149402	123941	19.0157	123922	-1.33752	0.245044	Digestive	Digestive	Atrophy of edentulous alveolar ridge (Phecode)
Q1191	field_ID_phenotype	Total Concentration of Lipoprotein Particles	109397	0.534726	0.181969		-0.00759306	-0.018743	0.0035569	C	T	C	0.148898	32578			-1.33472	0.00568886	Metabolomics	Metabolomics	Total Concentration of Lipoprotein Particles (FIP)
P750.13	Phecode	Congenital anomalies of mouth/tongue	425882	0.534845	0.182289	0.864953		0.698878	1.07049	C	T	C	0.149477	127319	98.7412	127220	-1.33374	0.108777	Congenital anomalies	Congenital anomalies	Congenital anomalies of mouth/tongue (Phecode)
P710.12	Phecode	Chronic osteomyelitis	357500	0.535256	0.182709	0.861809		0.692476	1.07255	C	T	C	0.149123	106623	93.5686	106529	-1.33246	0.111614	Musculoskeletal	Musculoskeletal	Chronic osteomyelitis (Phecode)
P195.1	Phecode	Malignant neoplasm, other	402125	0.536757	0.185466	1.01499		0.992878	1.0376	C	T	C	0.149271	120052	10616.5	109435	1.32411	0.0112401	Neoplasms	Neoplasms	Malignant neoplasm, other (Phecode)
P195	Phecode	Cancer, suspected or other	403164	0.536757	0.183666	1.01483		0.993046	1.03708	C	T	C	0.149275	120365	10972.2	109393	1.32955	0.0110694	Neoplasms	Neoplasms	Cancer, suspected or other (Phecode)
P202.2	Phecode	Non-Hodgkins lymphoma	423934	0.536757	0.184105	1.04359		0.979911	1.11141	C	T	C	0.149526	126778	1173.01	125605	1.32822	0.0321238	Neoplasms	Neoplasms	Non-Hodgkins lymphoma (Phecode)
P244.1	Phecode	Secondary hypothyroidism	403781	0.536757	0.184976	0.946415		0.872402	1.02671	C	T	C	0.149325	120589	688.648	119901	-1.32559	0.0415469	Endocrine/Metabolic	Endocrine/Metabolic	Secondary hypothyroidism (Phecode)
P446.6	Phecode	Polyarteritis nodosa	412871	0.536757	0.184392	1.32086		0.875791	1.99211	C	T	C	0.14942	123383	28.4001	123354	1.32735	0.209652	Circulatory system	Circulatory system	Polyarteritis nodosa (Phecode)
P512.8	Phecode	Cough	417500	0.536757	0.185269	1.03294		0.98458	1.08367	C	T	C	0.149409	124757	2035.1	122722	1.32471	0.0244624	Respiratory	Respiratory	Cough (Phecode)
P655	Phecode	Known or suspected fetal abnormality affecting management of mother	238678	0.536757	0.185076	0.960603		0.905166	1.01944	C	T	C	0.14926	71250.1	1491.81	69758.3	-1.32529	0.0303287	Pregnancy complications	Pregnancy complications	Known/suspected fetal abnormality (Phecode)
P723	Phecode	Other disorders of cervical region	404082	0.536757	0.184246	0.917783		0.808611	1.04169	C	T	C	0.149347	120697	282.137	120415	-1.32779	0.0646145	Musculoskeletal	Musculoskeletal	Other disorders of cervical region (Phecode)
P522.5	Phecode	Periapical abscess	416387	0.537585	0.186314	0.940193		0.858016	1.03024	C	T	C	0.149392	124409	543.906	123865	-1.32156	0.046665	Digestive	Digestive	Periapical abscess (Phecode)
P652	Phecode	Malposition and malpresentation of fetus or obstruction	236306	0.537585	0.186233	0.940322		0.858324	1.03015	C	T	C	0.149325	70573	579.554	69993.4	-1.32181	0.0465522	Pregnancy complications	Pregnancy complications	Malposition of fetus or obstruction (Phecode)
P296.2	Phecode	Depression	355196	0.539685	0.187606	1.10696		0.951675	1.28759	C	T	C	0.149656	106314	203.73	106111	1.31769	0.0771194	Psychiatric disorders	Psychiatric disorders	Depression (Phecode)
P296.22	Phecode	Major depressive disorder	355196	0.539685	0.187606	1.10696		0.951675	1.28759	C	T	C	0.149656	106314	203.73	106111	1.31769	0.0771194	Psychiatric disorders	Psychiatric disorders	Major depressive disorder (Phecode)
P736.2	Phecode	Acquired deformities of finger	408721	0.540672	0.188232	0.86691		0.700784	1.07242	C	T	C	0.149559	122256	99.0394	122157	-1.31583	0.10854	Musculoskeletal	Musculoskeletal	Acquired deformities of finger (Phecode)
P226	Phecode	Benign neoplasm of thyroid glands	426345	0.542151	0.18903	0.875382		0.717701	1.06771	C	T	C	0.149483	127463	113.757	127349	-1.31345	0.101332	Neoplasms	Neoplasms	Benign neoplasm of thyroid glands (Phecode)
P618.5	Phecode	Prolapse of vaginal vault after hysterectomy	223870	0.543535	0.189797	0.900563		0.770054	1.05319	C	T	C	0.149189	66797.9	184.106	66613.8	-1.31118	0.0798785	Genitourinary	Genitourinary	Prolapse of vaginal vault after hysterectomy (Phecode)
P747.1	Phecode	Cardiac congenital anomalies	428551	0.544267	0.190337	1.03349		0.983775	1.08571	C	T	C	0.149497	128134	1934.48	126199	1.30958	0.025151	Congenital anomalies	Congenital anomalies	Cardiac congenital anomalies (Phecode)
P290.3	Phecode	Other persistent mental disorders due to conditions classified elsewhere	410132	0.544732	0.190913	1.21851		0.906167	1.6385	C	T	C	0.149348	122505	54.0314	122451	1.30788	0.151103	Psychiatric disorders	Psychiatric disorders	Other mental disorders (classified elsewhere) (Phecode)
Q0381	field_ID_phenotype	HTLV-1 gag antigen for Human T-Lymphotropic Virus 1	8900	0.544732	0.191069		-0.0267417	-0.0668271	0.0133438	C	T	C	0.148868	2649.85			-1.30752	0.0204522	Quantitative Measure	Infection Antigens	HTLV-1 gag antigen (FIP)
Q1195	field_ID_phenotype	Total Lipids in Chylomicrons and Extremely Large VLDL	109570	0.544744	0.191358		0.00762231	-0.00381169	0.0190563	C	T	C	0.149453	32751			1.30658	0.00583378	Metabolomics	Metabolomics	Total Lipids in Chylomicrons and EL-VLDL (FIP)
P318	Phecode	Tobacco use disorder	412571	0.547604	0.192649	1.01558		0.992234	1.03947	C	T	C	0.149404	123280	9297.82	113982	1.30278	0.0118631	Psychiatric disorders	Psychiatric disorders	Tobacco use disorder (Phecode)
P362.7	Phecode	Hereditary retinal dystrophies	403870	0.547873	0.19303	1.18297		0.918532	1.52355	C	T	C	0.149475	120737	73.2197	120664	1.30167	0.129089	Sense organs	Sense organs	Hereditary retinal dystrophies (Phecode)
P394.7	Phecode	Disease of tricuspid valve	417238	0.55021	0.194141	0.960372		0.903507	1.02081	C	T	C	0.149541	124788	1239.55	123549	-1.29843	0.0311414	Circulatory system	Circulatory system	Disease of tricuspid valve (Phecode)
P599.9	Phecode	Other abnormality of urination	394013	0.552716	0.195314	0.949847		0.878686	1.02677	C	T	C	0.149417	117745	755.056	116990	-1.29502	0.0397324	Genitourinary	Genitourinary	Other abnormality of urination (Phecode)
P224	Phecode	Benign neoplasm of eye	425774	0.553387	0.196099	1.15153		0.929769	1.42617	C	T	C	0.149492	127299	102.184	127197	1.29275	0.109139	Neoplasms	Neoplasms	Benign neoplasm of eye (Phecode)
P327.4	Phecode	Insomnia	420377	0.553387	0.196252	1.11091		0.947109	1.30304	C	T	C	0.149519	125709	182.643	125526	1.2923	0.0813904	Neurological	Neurological	Insomnia (Phecode)
P728.1	Phecode	Muscular calcification and ossification	384086	0.553387	0.196419	0.655874		0.345859	1.24378	C	T	C	0.149326	114708	10.5608	114697	-1.29182	0.326505	Musculoskeletal	Musculoskeletal	Muscular calcification and ossification (Phecode)
P358.1	Phecode	Myasthenia gravis	424767	0.5541	0.197541	1.14303		0.932721	1.40075	C	T	C	0.149468	126978	112.992	126865	1.28859	0.10374	Neurological	Neurological	Myasthenia gravis (Phecode)
P614.1	Phecode	Pelvic peritoneal adhesions, female (postoperative) (postinfection)	231058	0.5541	0.197388	1.04322		0.978217	1.11255	C	T	C	0.149045	68876	1131.96	67744.1	1.28903	0.0328257	Genitourinary	Genitourinary	Pelvic peritoneal adhesions, female (Phecode)
P797	Phecode	Shock	428772	0.5541	0.197003	0.882975		0.730859	1.06675	C	T	C	0.149493	128197	125.969	128071	-1.29014	0.0964691	Symptoms	Symptoms	Shock (Phecode)
P577	Phecode	Diseases of pancreas	428790	0.555176	0.198215	1.04062		0.979378	1.1057	C	T	C	0.149502	128210	1264.24	126946	1.28665	0.0309476	Digestive	Digestive	Diseases of pancreas (Phecode)
Q1002	field_ID_phenotype	Acetate	112323	0.555525	0.19863		0.00764686	-0.00401233	0.019306	C	T	C	0.149102	33495.1			1.28547	0.00594868	Metabolomics	Metabolomics	Acetate (FIP)
Q1083	field_ID_phenotype	Concentration of Medium VLDL Particles	109397	0.557434	0.199604		0.00772597	-0.00407941	0.0195314	C	T	C	0.148898	32578			1.28269	0.00602326	Metabolomics	Metabolomics	Concentration of M-VLDL Particles (FIP)
P285.2	Phecode	Anemia of chronic disease	396037	0.557793	0.200024	1.06689		0.966302	1.17794	C	T	C	0.149387	118326	473.396	117852	1.28148	0.0505231	Haematopoietic	Haematopoietic	Anemia of chronic disease (Phecode)
P360.3	Phecode	Hypotony of eye	405534	0.55802	0.200949	0.706052		0.414156	1.20367	C	T	C	0.149481	121239	15.3491	121224	-1.27885	0.272171	Sense organs	Sense organs	Hypotony of eye (Phecode)
P38.2	Phecode	Gram positive septicemia	402448	0.55802	0.201241	1.07614		0.961602	1.20432	C	T	C	0.149376	120232	366.545	119866	1.27802	0.0574163	Infectious diseases	Infectious diseases	Gram positive septicemia (Phecode)
P394.3	Phecode	Aortic valve disease	416624	0.55802	0.201386	0.957155		0.894969	1.02366	C	T	C	0.149513	124581	1021.03	123560	-1.27761	0.0342746	Circulatory system	Circulatory system	Aortic valve disease (Phecode)
P395.3	Phecode	Nonrheumatic tricuspid valve disorders	413978	0.55802	0.200398	1.12403		0.939833	1.34433	C	T	C	0.149584	123849	145.671	123703	1.28042	0.0913152	Circulatory system	Circulatory system	Nonrheumatic tricuspid valve disorders (Phecode)
Q1052	field_ID_phenotype	Cholesteryl Esters in Small LDL	112825	0.55802	0.201564		0.00758418	-0.0040551	0.0192235	C	T	C	0.149152	33656.1			1.27712	0.00593852	Metabolomics	Metabolomics	Cholesteryl Esters in S-LDL (FIP)
P586.11	Phecode	Small kidney	401484	0.558709	0.202105	1.12185		0.940175	1.33863	C	T	C	0.149283	119869	149.353	119720	1.27558	0.0901378	Genitourinary	Genitourinary	Small kidney (Phecode)
P289.8	Phecode	Polycythemia, secondary	414966	0.558725	0.203344	1.09915		0.950162	1.27151	C	T	C	0.149359	123958	219.345	123739	1.27208	0.0743187	Haematopoietic	Haematopoietic	Polycythemia, secondary (Phecode)
P386.9	Phecode	Dizziness and giddiness (Light-headedness and vertigo)	426188	0.558725	0.203203	1.02535		0.986565	1.06566	C	T	C	0.149505	127435	3173.18	124261	1.27248	0.0196751	Sense organs	Sense organs	Dizziness and giddiness (Phecode)
P411.41	Phecode	Aneurysm and dissection of heart	381158	0.558725	0.202628	0.93401		0.840898	1.03743	C	T	C	0.149567	114017	412.698	113605	-1.2741	0.0535812	Circulatory system	Circulatory system	Aneurysm and dissection of heart (Phecode)
P512.2	Phecode	Painful respiration	412159	0.558725	0.203571	0.878458		0.719391	1.0727	C	T	C	0.149324	123090	112.557	122978	-1.27144	0.101921	Respiratory	Respiratory	Painful respiration (Phecode)
Q1104	field_ID_phenotype	Free Cholesterol in Medium VLDL	112745	0.558725	0.203129		0.00755398	-0.00407923	0.0191872	C	T	C	0.149142	33630			1.2727	0.00593542	Metabolomics	Metabolomics	Free Cholesterol in M-VLDL (FIP)
P389.2	Phecode	Conductive hearing loss	418344	0.561407	0.204855	0.908278		0.78276	1.05392	C	T	C	0.149384	124988	204.181	124784	-1.26784	0.0758809	Safety	Safety	Conductive hearing loss (Phecode)
P790.1	Phecode	Elevated sedimentation rate	415781	0.561407	0.205135	1.22994		0.892987	1.69405	C	T	C	0.1496	124402	46.0903	124356	1.26706	0.163346	Symptoms	Symptoms	Elevated sedimentation rate (Phecode)
Q1182	field_ID_phenotype	Pyruvate	112512	0.56228	0.205748		-0.00749978	-0.0191166	0.00411699	C	T	C	0.149107	33552.7			-1.26535	0.00592703	Metabolomics	Metabolomics	Pyruvate (FIP)
P276.11	Phecode	Hyperosmolality and/or hypernatremia	408696	0.564788	0.206961	1.07393		0.961318	1.19973	C	T	C	0.149452	122161	379.318	121781	1.26197	0.0565189	Endocrine/Metabolic	Endocrine/Metabolic	Hyperosmolality and/or hypernatremia (Phecode)
P601.8	Phecode	Other inflammatory disorders of male genital organs	169774	0.568049	0.208453	0.890644		0.743589	1.06678	C	T	C	0.149436	50740.8	138.553	50602.3	-1.25783	0.0920716	Genitourinary	Genitourinary	Other inflammatory disorders of male genitals (Phecode)
Q0310	field_ID_phenotype	BK VP1 antigen for Human Polyomavirus BKV	8900	0.571467	0.210006		0.026067	-0.0146866	0.0668206	C	T	C	0.148868	2649.85			1.25364	0.020793	Quantitative Measure	Infection Antigens	BK VP1 antigen for Human Polyomavirus BKV (FIP)
P2073.1	CP	Irritable Bowel Syndrome (whole pop controls)	401274	0.571579	0.210346	0.988795		0.971515	1.00638	C	T	C	0.149316	119833	17620.6	102213	-1.25261	0.00899542	Digestive	Digestive	IBS (CP) (whole pop controls)
P280.2	Phecode	Iron deficiency anemia secondary to blood loss (chronic)	395440	0.571819	0.210838	1.08673		0.953986	1.23794	C	T	C	0.149378	118140	273.412	117867	1.25127	0.0664683	Haematopoietic	Haematopoietic	Chronic iron deficiency anemia (blood loss) (Phecode)
P514	Phecode	Abnormal findings examination of lungs	428798	0.571819	0.211032	1.03278		0.981877	1.08632	C	T	C	0.149509	128218	1836.17	126382	1.25073	0.0257876	Respiratory	Respiratory	Abnormal findings examination of lungs (Phecode)
P575.6	Phecode	Cholesterolosis of gallbladder	403861	0.573608	0.211992	1.0914		0.951341	1.25207	C	T	C	0.148995	120346	246.032	120100	1.24811	0.0700736	Digestive	Digestive	Cholesterolosis of gallbladder (Phecode)
P288	Phecode	Diseases of white blood cells	422257	0.574097	0.212473	1.02859		0.984004	1.0752	C	T	C	0.149418	126185	2385.55	123800	1.24679	0.0226107	Haematopoietic	Haematopoietic	Diseases of white blood cells (Phecode)
P250.21	Phecode	Type 2 diabetes with ketoacidosis	395971	0.575246	0.213199	1.13612		0.929308	1.38895	C	T	C	0.149127	118100	115.412	117985	1.24482	0.102517	Safety	Safety	T2 diabetes with ketoacidosis (Phecode)
P686.5	Phecode	Pyoderma	411284	0.575562	0.213617	0.753137		0.481765	1.17737	C	T	C	0.149323	122828	22.0628	122806	-1.24368	0.227959	Dermatologic	Dermatologic	Pyoderma (Phecode)
P558	Phecode	Noninfectious gastroenteritis	331542	0.575652	0.213951	1.0176		0.98998	1.046	C	T	C	0.149205	98935.2	6516.98	92418.2	1.24278	0.0140411	Digestive	Digestive	Noninfectious gastroenteritis (Phecode)
P270.33	Phecode	Amyloidosis	427326	0.578553	0.215981	1.12687		0.932613	1.36159	C	T	C	0.149509	127778	130.251	127648	1.23729	0.0965369	Endocrine/Metabolic	Endocrine/Metabolic	Amyloidosis (Phecode)
P380	Phecode	Disorders of external ear	428758	0.578553	0.216844	0.950072		0.875899	1.03052	C	T	C	0.149503	128201	690.652	127510	-1.23496	0.0414733	Sense organs	Sense organs	Disorders of external ear (Phecode)
P509	Phecode	Respiratory failure, insufficiency, arrest	409601	0.578553	0.216491	1.02723		0.984385	1.07194	C	T	C	0.149561	122521	2614.01	119907	1.23591	0.0217366	Respiratory	Respiratory	Respiratory failure, insufficiency, arrest (Phecode)
P729.1	Phecode	Rheumatism, unspecified and fibrositis	385079	0.578553	0.215775	1.07284		0.959811	1.19919	C	T	C	0.14935	115023	374.232	114649	1.23784	0.0568027	Musculoskeletal	Musculoskeletal	Rheumatism, unspecified and fibrositis (Phecode)
Q0444	field_ID_phenotype	tarp-D F1 antigen for Chlamydia trachomatis	8900	0.578553	0.216442		0.0243345	-0.0142493	0.0629183	C	T	C	0.148868	2649.85			1.23613	0.019686	Quantitative Measure	Infection Antigens	tarp-D F1 antigen for Chlamydia trachomatis (FIP)
Q1031	field_ID_phenotype	Cholesterol to Total Lipids in Large VLDL percentage	112125	0.578553	0.216682		-0.00721232	-0.0186546	0.00422999	C	T	C	0.149186	33455			-1.23541	0.00583802	Metabolomics	Metabolomics	Cholesterol to Total Lipids in L-VLDL % (FIP)
P300.3	Phecode	Obsessive-compulsive disorders	354931	0.580051	0.217719	1.14057		0.925321	1.4059	C	T	C	0.149645	106227	106.777	106121	1.23262	0.106709	Psychiatric disorders	Psychiatric disorders	Obsessive-compulsive disorders (Phecode)
P747	Phecode	Cardiac and circulatory congenital anomalies	428829	0.580051	0.218012	1.03073		0.982268	1.08159	C	T	C	0.149499	128219	2026.34	126193	1.23183	0.0245719	Congenital anomalies	Congenital anomalies	Cardiac and circulatory congenital anomalies (Phecode)
P377.3	Phecode	Optic neuritis/neuropathy	413603	0.583927	0.219774	1.1288		0.930203	1.36979	C	T	C	0.149414	123596	124.498	123471	1.22713	0.0987294	Sense organs	Sense organs	Optic neuritis/neuropathy (Phecode)
P276.5	Phecode	Hypovolemia	415540	0.584653	0.221533	1.02609		0.984582	1.06935	C	T	C	0.149515	124259	2779.55	121479	1.22246	0.0210685	Endocrine/Metabolic	Endocrine/Metabolic	Hypovolemia (Phecode)
P427	Phecode	Cardiac dysrhythmias	421062	0.584653	0.220809	1.01272		0.992437	1.03341	C	T	C	0.149444	125851	12912.3	112938	1.22438	0.0103212	Circulatory system	Circulatory system	Cardiac dysrhythmias (Phecode)
P521	Phecode	Diseases of hard tissues of teeth	419366	0.584653	0.221607	1.03393		0.980063	1.09075	C	T	C	0.149417	125321	1625.23	123696	1.22226	0.0272983	Digestive	Digestive	Diseases of hard tissues of teeth (Phecode)
P694.2	Phecode	Other dyschromia	419086	0.584653	0.221179	1.06438		0.963134	1.17626	C	T	C	0.149375	125202	463.291	124739	1.2234	0.0509972	Dermatologic	Dermatologic	Other dyschromia (Phecode)
P70.9	Phecode	Hepatitis NOS	420805	0.584653	0.221744	1.07593		0.956759	1.20993	C	T	C	0.14952	125837	336.318	125501	1.2219	0.0598914	Infectious diseases	Infectious diseases	Hepatitis NOS (Phecode)
P962.3	Phecode	Hormones and synthetic substitutes causing adverse effects in therapeutic use	384031	0.584653	0.222139	1.08857		0.949919	1.24747	C	T	C	0.14927	114649	250.083	114399	1.22086	0.069515	Injuries & poisonings	Injuries & poisonings	Hormones causing adverse effects (Phecode)
Q0525	field_ID_phenotype	Total bilirubin	408866	0.584653	0.222455		-0.00362085	-0.00943772	0.00219602	C	T	C	0.149444	122205			-1.22003	0.00296784	Quantitative Measure	Blood Biochemistry	Total bilirubin (FIP)
Q1116	field_ID_phenotype	Free Cholesterol to Total Lipids in Large VLDL percentage	109347	0.584653	0.222492		0.00733827	-0.00445149	0.019128	C	T	C	0.149312	32653.6			1.21994	0.00601529	Metabolomics	Metabolomics	Free Cholesterol to Total Lipids in L-VLDL % (FIP)
P53	Phecode	Herpes zoster	420666	0.586016	0.223317	1.0806		0.953853	1.22419	C	T	C	0.149514	125791	298.208	125492	1.21776	0.0636557	Infectious diseases	Infectious diseases	Herpes zoster (Phecode)
P220	Phecode	Benign neoplasm of ovary	199854	0.586948	0.223979	0.948618		0.8713	1.0328	C	T	C	0.148687	59431.5	632.977	58798.5	-1.21602	0.0433786	Neoplasms	Neoplasms	Benign neoplasm of ovary (Phecode)
P474.1	Phecode	Acute tonsillitis	403396	0.590981	0.225827	0.916136		0.795064	1.05564	C	T	C	0.14944	120567	225.432	120342	-1.21118	0.0723186	Respiratory	Respiratory	Acute tonsillitis (Phecode)
P355	Phecode	Complex regional/central pain syndrome	408952	0.591313	0.226572	0.677454		0.360384	1.27349	C	T	C	0.149527	122299	10.9333	122288	-1.20924	0.322033	Neurological	Neurological	Complex regional/central pain syndrome (Phecode)
P586.1	Phecode	Anatomical abnormatilies of kidney and ureters	401525	0.591313	0.226506	1.10973		0.937428	1.31371	C	T	C	0.149284	119883	163.436	119719	1.20941	0.0860904	Genitourinary	Genitourinary	Anatomical abnormatilies of kidney and ureters (Phecode)
P187.8	Phecode	Neoplasm of uncertain behavior of male genital organs	190119	0.591532	0.229748	1.1759		0.902674	1.53182	C	T	C	0.149604	56885.1	67.1531	56818	1.20101	0.134914	Neoplasms	Neoplasms	Neoplasm of male genital organs (uncertain) (Phecode)
P228	Phecode	Hemangioma and lymphangioma, any site	428782	0.591532	0.228016	1.04668		0.971848	1.12728	C	T	C	0.149495	128202	841.209	127361	1.20549	0.0378491	Neoplasms	Neoplasms	Hemangioma and lymphangioma, any site (Phecode)
P287.31	Phecode	Primary thrombocytopenia	424460	0.591532	0.229643	0.915426		0.792517	1.0574	C	T	C	0.149458	126878	217.392	126660	-1.20128	0.0735599	Safety	Safety	Primary thrombocytopenia (Phecode)
P395.2	Phecode	Nonrheumatic aortic valve disorders	414366	0.591532	0.229282	0.919928		0.802899	1.05401	C	T	C	0.149557	123943	245.228	123698	-1.20221	0.0694225	Circulatory system	Circulatory system	Nonrheumatic aortic valve disorders (Phecode)
P426.25	Phecode	Other heart block	383856	0.591532	0.227899	0.861298		0.67569	1.09789	C	T	C	0.149199	114542	76.1687	114465	-1.20579	0.123832	Circulatory system	Circulatory system	Other heart block (Phecode)
P442.2	Phecode	Aneurysm of iliac artery	413047	0.591532	0.229163	1.14937		0.916045	1.44213	C	T	C	0.149424	123438	91.0941	123347	1.20252	0.11577	Circulatory system	Circulatory system	Aneurysm of iliac artery (Phecode)
P564.9	Phecode	Personal history of diseases of digestive system	342301	0.591532	0.228924	1.01401		0.991283	1.03727	C	T	C	0.149272	102192	10077.8	92114	1.20314	0.0115679	Digestive	Digestive	Personal history of diseases of digestive system (Phecode)
P695	Phecode	Erythematous conditions	422050	0.591532	0.228459	1.03471		0.97882	1.09379	C	T	C	0.149391	126101	1508.69	124592	1.20434	0.0283309	Dermatologic	Dermatologic	Erythematous conditions (Phecode)
Q0325	field_ID_phenotype	VacA antigen for Helicobacter pylori	8900	0.591532	0.228147		-0.024737	-0.0649648	0.0154908	C	T	C	0.148868	2649.85			-1.20523	0.0205248	Quantitative Measure	Infection Antigens	VacA antigen for Helicobacter pylori (FIP)
Q1011	field_ID_phenotype	Average Diameter for LDL Particles	109397	0.591532	0.229385		-0.00703912	-0.0185175	0.00443923	C	T	C	0.148898	32578			-1.20195	0.00585641	Metabolomics	Metabolomics	Average Diameter for LDL Particles (FIP)
Q0008	field_ID_phenotype	Whole body fat-free mass	421977	0.593346	0.230763		0.00228081	-0.00144942	0.00601105	C	T	C	0.149423	126106			1.1984	0.00190322	Quantitative Measure	Anthropometry	Whole body fat-free mass (FIP)
P364.41	Phecode	Keratoconus	405608	0.594263	0.23143	0.80789		0.569654	1.14576	C	T	C	0.149478	121259	36.3609	121223	-1.19668	0.178267	Sense organs	Sense organs	Keratoconus (Phecode)
P521.1	Phecode	Dental caries	419301	0.595698	0.232612	1.03337		0.979148	1.09059	C	T	C	0.149417	125301	1601.23	123700	1.19366	0.0274983	Digestive	Digestive	Dental caries (Phecode)
Q1085	field_ID_phenotype	Concentration of Small LDL Particles	109397	0.595698	0.232586		0.0072018	-0.00462271	0.0190263	C	T	C	0.148898	32578			1.19373	0.00603302	Metabolomics	Metabolomics	Concentration of S-LDL Particles (FIP)
P643	Phecode	Excessive vomiting in pregnancy	238652	0.597137	0.233486	1.14763		0.915004	1.43941	C	T	C	0.149258	71241.6	92.106	71149.5	1.19143	0.115578	Pregnancy complications	Pregnancy complications	Excessive vomiting in pregnancy (Phecode)
P362.8	Phecode	Retinal hemorrhage/ischemia	403858	0.600343	0.235424	1.17004		0.902694	1.51657	C	T	C	0.149474	120732	69.608	120663	1.1865	0.132356	Sense organs	Sense organs	Retinal hemorrhage/ischemia (Phecode)
P619	Phecode	Noninflammatory female genital disorders	238694	0.600343	0.235681	1.02154		0.986185	1.05816	C	T	C	0.149295	71271.9	3910.83	67361	1.18585	0.0179701	Genitourinary	Genitourinary	Noninflammatory female genital disorders (Phecode)
Q1013	field_ID_phenotype	Cholesterol in Chylomicrons and Extremely Large VLDL	102373	0.600343	0.235502		0.00724158	-0.0047226	0.0192058	C	T	C	0.149646	30639.4			1.18631	0.00610428	Metabolomics	Metabolomics	Cholesterol in Chylomicrons and EL-VLDL (FIP)
P696.4	Phecode	Psoriasis	414863	0.60098	0.236245	1.03408		0.978298	1.09304	C	T	C	0.149407	123967	1513.83	122453	1.18443	0.0282917	Dermatologic	Dermatologic	Psoriasis (Phecode)
P250.41	Phecode	Impaired fasting glucose	396999	0.602001	0.236961	0.940196		0.848854	1.04137	C	T	C	0.1491	118385	435.185	117950	-1.18262	0.0521444	Endocrine/Metabolic	Endocrine/Metabolic	Impaired fasting glucose (Phecode)
P2057	CP	Ever smoked	375093	0.602608	0.237752	0.992187		0.979351	1.00519	C	T	C	0.149504	112156	51296.8	60858.9	-1.18062	0.00664375	Behaviour	Behaviour	Ever smoked (CP)
P594.2	Phecode	Calculus of lower urinary tract	418085	0.602608	0.238145	1.06068		0.961778	1.16976	C	T	C	0.149512	125017	485.161	124532	1.17963	0.0499424	Genitourinary	Genitourinary	Calculus of lower urinary tract (Phecode)
P792	Phecode	Abnormal Papanicolaou smear of cervix and cervical HPV	199625	0.602608	0.238139	1.22763		0.873139	1.72605	C	T	C	0.148715	59374.5	40.9294	59333.6	1.17965	0.173854	Genitourinary	Genitourinary	Abnormal smear of cervix and cervical HPV (Phecode)
P803.3	Phecode	Fracture of clavicle or scapula	399644	0.60398	0.239003	1.04119		0.97353	1.11356	C	T	C	0.1496	119574	1030.29	118544	1.17748	0.0342837	Injuries & poisonings	Injuries & poisonings	Fracture of clavicle or scapula (Phecode)
P208	Phecode	Benign neoplasm of colon	424473	0.605312	0.239948	1.01221		0.991926	1.03291	C	T	C	0.149467	126890	12595.8	114294	1.17512	0.0103296	Neoplasms	Neoplasms	Benign neoplasm of colon (Phecode)
P90	Phecode	Sexually transmitted infections (not HIV or hepatitis)	428769	0.605312	0.240163	0.764587		0.488547	1.19659	C	T	C	0.149493	128196	22.0118	128174	-1.17458	0.228524	Infectious diseases	Infectious diseases	STI (not HIV or hepatitis) (Phecode)
P2066	CP	Family history Bowel cancer	430007	0.608465	0.24187	1.011		0.992645	1.0297	C	T	C	0.149453	128532	15571.6	112960	1.17032	0.00934912	Neoplasms	Neoplasms	Family history Bowel cancer (CP)
P429.3	Phecode	Symptoms involving cardiovascular system	415022	0.608465	0.242368	0.895196		0.743549	1.07777	C	T	C	0.149427	124031	130.777	123900	-1.16909	0.0946997	Circulatory system	Circulatory system	Symptoms involving cardiovascular system (Phecode)
P735.23	Phecode	Hallux rigidus	410357	0.608465	0.242179	1.04935		0.967972	1.13756	C	T	C	0.149598	122778	710.107	122067	1.16956	0.041184	Musculoskeletal	Musculoskeletal	Hallux rigidus (Phecode)
P550.4	Phecode	Umbilical hernia	367504	0.611018	0.244024	1.02954		0.980332	1.08121	C	T	C	0.149285	109726	1959.16	107767	1.16499	0.0249867	Digestive	Digestive	Umbilical hernia (Phecode)
P635	Phecode	Hemorrhage during pregnancy; childbirth and postpartum	232455	0.611018	0.243772	0.950587		0.872942	1.03514	C	T	C	0.149323	69421.6	681.314	68740.3	-1.16561	0.0434757	Pregnancy complications	Pregnancy complications	Hemorrhage during pregnancy (Phecode)
P5002	field_ID_phenotype	Usual bad sleeper compared to never/sometimes	416400	0.612043	0.244892	1.00796		0.99458	1.02152	C	T	C	0.149424	124441	37002	87438.6	1.16285	0.00681741	Symptoms	Sleep	Usual bad sleeper (FIP)
P513	Phecode	Respiratory abnormalities	428776	0.612043	0.245364	1.06927		0.955018	1.19719	C	T	C	0.149504	128208	363.102	127845	1.16168	0.0576557	Respiratory	Respiratory	Respiratory abnormalities (Phecode)
P573.2	Phecode	Liver replaced by transplant	410087	0.612043	0.245393	1.18698		0.888869	1.58506	C	T	C	0.149309	122459	56.1216	122403	1.16161	0.14756	Digestive	Digestive	Liver replaced by transplant (Phecode)
P300.11	Phecode	Generalized anxiety disorder	354950	0.613004	0.246099	1.12587		0.921472	1.37561	C	T	C	0.149636	106227	116.235	106111	1.15988	0.102217	Psychiatric disorders	Psychiatric disorders	Generalized anxiety disorder (Phecode)
P292.4	Phecode	Altered mental status	415835	0.613653	0.24668	1.02881		0.980539	1.07946	C	T	C	0.149395	124247	2042.58	122204	1.15845	0.0245198	Psychiatric disorders	Psychiatric disorders	Altered mental status (Phecode)
P130	Phecode	Spirochetal infection	427697	0.613657	0.247449	1.19197		0.885163	1.60512	C	T	C	0.149486	127870	53.0313	127817	1.15657	0.151835	Infectious diseases	Infectious diseases	Spirochetal infection (Phecode)
P259.2	Phecode	Carcinoid syndrome	421765	0.613657	0.247644	1.27653		0.843863	1.93104	C	T	C	0.149453	126068	27.8	126040	1.15609	0.211183	Endocrine/Metabolic	Endocrine/Metabolic	Carcinoid syndrome (Phecode)
Q0440	field_ID_phenotype	PorB antigen for Chlamydia trachomatis	8900	0.613657	0.247188		0.024002	-0.0166476	0.0646515	C	T	C	0.148868	2649.85			1.15728	0.0207399	Quantitative Measure	Infection Antigens	PorB antigen for Chlamydia trachomatis (FIP)
Q1248	field_ID_phenotype	VLDL Cholesterol	109397	0.616852	0.249256		0.0069421	-0.00486722	0.0187514	C	T	C	0.148898	32578			1.15216	0.00602527	Metabolomics	Metabolomics	VLDL Cholesterol (FIP)
P2070	CP	Tinnitus	422348	0.621438	0.251434	1.00998		0.992984	1.02727	C	T	C	0.149436	126228	18696	107532	1.14687	0.00865893	Sense organs	Sense organs	Tinnitus (CP)
Q1019	field_ID_phenotype	Cholesterol in Medium LDL	112822	0.622596	0.252228		0.00679935	-0.0048399	0.0184386	C	T	C	0.149156	33656.1			1.14496	0.0059385	Metabolomics	Metabolomics	Cholesterol in M-LDL (FIP)
P411.1	Phecode	Unstable angina (intermediate coronary syndrome)	386262	0.625175	0.253661	0.972965		0.928239	1.01985	C	T	C	0.14956	115539	2126.2	113413	-1.1415	0.02401	Circulatory system	Circulatory system	Unstable angina (intermediate coronary syndrome) (Phecode)
P588	Phecode	Disorders resulting from impaired renal function	401223	0.625175	0.254253	0.82614		0.594917	1.14723	C	T	C	0.149257	119771	41.3176	119729	-1.14008	0.167524	Genitourinary	Genitourinary	Disorders resulting from impaired renal function (Phecode)
P599.4	Phecode	Urinary incontinence	404117	0.625175	0.253929	1.01944		0.98627	1.05373	C	T	C	0.149499	120830	4396.97	116433	1.14086	0.0168781	Genitourinary	Genitourinary	Urinary incontinence (Phecode)
P374.1	Phecode	Ectropion or entropion	416729	0.626865	0.255268	1.04876		0.966175	1.1384	C	T	C	0.149355	124481	691.589	123790	1.13765	0.041845	Sense organs	Sense organs	Ectropion or entropion (Phecode)
P592.12	Phecode	Chronic cystitis	388946	0.628151	0.25612	0.941419		0.848272	1.0448	C	T	C	0.149629	116395	419.02	115976	-1.13561	0.0531579	Genitourinary	Genitourinary	Chronic cystitis (Phecode)
P270.35	Phecode	Macroglobulinemia	427120	0.628359	0.25682	0.83002		0.601501	1.14536	C	T	C	0.149482	127693	42.9686	127650	-1.13394	0.1643	Endocrine/Metabolic	Endocrine/Metabolic	Macroglobulinemia (Phecode)
P277	Phecode	Other disorders of metabolism	428788	0.628359	0.256862	1.0344		0.975659	1.09668	C	T	C	0.149496	128204	1359.89	126844	1.13384	0.0298286	Endocrine/Metabolic	Endocrine/Metabolic	Other disorders of metabolism (Phecode)
P753.1	Phecode	Congenital cataract and lens anomalies	428061	0.629177	0.257525	0.813818		0.569704	1.16253	C	T	C	0.149496	127987	34.9412	127952	-1.13226	0.181953	Congenital anomalies	Congenital anomalies	Congenital cataract and lens anomalies (Phecode)
P252.1	Phecode	Hyperparathyroidism	423290	0.630097	0.259051	0.947692		0.863273	1.04037	C	T	C	0.149423	126498	523.44	125975	-1.12864	0.0476022	Endocrine/Metabolic	Endocrine/Metabolic	Hyperparathyroidism (Phecode)
P506	Phecode	Empyema and pneumothorax	404249	0.630097	0.259219	0.954618		0.880622	1.03483	C	T	C	0.149446	120827	703.961	120123	-1.12824	0.0411651	Respiratory	Respiratory	Empyema and pneumothorax (Phecode)
P530.6	Phecode	Diverticulum of esophagus, acquired	365889	0.630097	0.258451	1.12213		0.918861	1.37036	C	T	C	0.149216	109193	116.753	109076	1.13006	0.101964	Digestive	Digestive	Diverticulum of esophagus, acquired (Phecode)
P756.21	Phecode	Pectus excavatum	427033	0.630097	0.259208	0.706702		0.386668	1.29162	C	T	C	0.149496	127680	12.0275	127668	-1.12826	0.307681	Congenital anomalies	Congenital anomalies	Pectus excavatum (Phecode)
P427.42	Phecode	Cardiac arrest	385878	0.631742	0.260226	1.04464		0.968163	1.12716	C	T	C	0.149263	115195	806.322	114388	1.12586	0.0387903	Circulatory system	Circulatory system	Cardiac arrest (Phecode)
P304	Phecode	Adjustment reaction	355057	0.634704	0.261982	0.898239		0.744652	1.0835	C	T	C	0.149607	106238	128.326	106110	-1.12172	0.0956742	Psychiatric disorders	Psychiatric disorders	Adjustment reaction (Phecode)
P442.3	Phecode	Aneurysm of artery of lower extremity	413112	0.634704	0.26211	1.12117		0.91803	1.36927	C	T	C	0.149428	123461	116.949	123344	1.12142	0.101992	Circulatory system	Circulatory system	Aneurysm of artery of lower extremity (Phecode)
P223	Phecode	Benign neoplasm of kidney and other urinary organs	379201	0.63742	0.26531	1.11986		0.917614	1.36668	C	T	C	0.149305	113234	117.286	113116	1.11393	0.101625	Neoplasms	Neoplasms	Benign neoplasm of kidney and other urinary organs (Phecode)
P253.7	Phecode	Other disorders of neurohypophysis	422161	0.63742	0.263772	0.904615		0.758766	1.0785	C	T	C	0.149442	126177	146.118	126031	-1.11752	0.0897039	Endocrine/Metabolic	Endocrine/Metabolic	Other disorders of neurohypophysis (Phecode)
P289.9	Phecode	Abnormality of red blood cells	415649	0.63742	0.265564	0.826945		0.591833	1.15546	C	T	C	0.14932	124129	39.851	124089	-1.11334	0.170673	Haematopoietic	Haematopoietic	Abnormality of red blood cells (Phecode)
P333.3	Phecode	Tics and choreas	404687	0.63742	0.265554	1.27503		0.83131	1.95558	C	T	C	0.149232	120785	26.0118	120759	1.11336	0.218228	Neurological	Neurological	Tics and choreas (Phecode)
P559	Phecode	Ileostomy status	314838	0.63742	0.264214	0.958534		0.889857	1.03251	C	T	C	0.149076	93869.3	832.385	93036.9	-1.11649	0.0379317	Digestive	Digestive	Ileostomy status (Phecode)
P599.3	Phecode	Dysuria	393412	0.63742	0.265526	0.950174		0.86842	1.03962	C	T	C	0.149413	117562	563.177	116999	-1.11343	0.0459035	Genitourinary	Genitourinary	Dysuria (Phecode)
Q1033	field_ID_phenotype	Cholesterol to Total Lipids in Medium LDL percentage	112822	0.63742	0.26455		-0.00656144	-0.0180879	0.00496505	C	T	C	0.149156	33656.1			-1.11571	0.00588097	Metabolomics	Metabolomics	Cholesterol to Total Lipids in M-LDL % (FIP)
P252	Phecode	Disorders of parathyroid gland	423493	0.638323	0.266333	0.951386		0.871352	1.03877	C	T	C	0.149418	126555	590.66	125964	-1.11155	0.0448343	Endocrine/Metabolic	Endocrine/Metabolic	Disorders of parathyroid gland (Phecode)
P531.1	Phecode	Hemorrhage from gastrointestinal ulcer	418798	0.638323	0.266639	0.936218		0.833439	1.05167	C	T	C	0.149471	125196	336.801	124859	-1.11084	0.0593313	Digestive	Digestive	Hemorrhage from gastrointestinal ulcer (Phecode)
P614.54	Phecode	Abscess or ulceration of vulva	228098	0.638323	0.266941	1.11316		0.921208	1.34512	C	T	C	0.14898	67964.3	130.055	67834.2	1.11014	0.0965712	Genitourinary	Genitourinary	Abscess or ulceration of vulva (Phecode)
P315.1	Phecode	Learning disorder	427563	0.640971	0.270297	0.878444		0.697656	1.10608	C	T	C	0.149471	127817	84.5884	127732	-1.10238	0.117566	Psychiatric disorders	Psychiatric disorders	Learning disorder (Phecode)
P340.1	Phecode	Migrain with aura	413363	0.640971	0.269173	1.09938		0.929314	1.30056	C	T	C	0.149441	123546	164.302	123382	1.10497	0.0857419	Neurological	Neurological	Migrain with aura (Phecode)
P425.8	Phecode	Other cardiomyopathy	422426	0.640971	0.270066	1.22325		0.855052	1.75001	C	T	C	0.149425	126242	36.9726	126205	1.10291	0.182712	Circulatory system	Circulatory system	Other cardiomyopathy (Phecode)
P447.1	Phecode	Stricture of artery	414203	0.640971	0.26842	1.05545		0.959248	1.16129	C	T	C	0.149461	123814	510.549	123304	1.10671	0.0487614	Circulatory system	Circulatory system	Stricture of artery (Phecode)
P578.9	Phecode	Hemorrhage of gastrointestinal tract	405160	0.640971	0.270063	1.01953		0.985085	1.05517	C	T	C	0.149641	121257	4018.22	117239	1.10292	0.0175335	Digestive	Digestive	Hemorrhage of gastrointestinal tract (Phecode)
P709.7	Phecode	Unspecified diffuse connective tissue disease	417079	0.640971	0.270189	1.03383		0.974464	1.09681	C	T	C	0.149358	124588	1327.42	123261	1.10263	0.030172	Dermatologic	Dermatologic	Unspecified diffuse connective tissue disease (Phecode)
Q1216	field_ID_phenotype	Triglycerides in HDL	109397	0.640971	0.270394		0.00658721	-0.00512677	0.0183012	C	T	C	0.148898	32578			1.10216	0.00597663	Metabolomics	Metabolomics	Triglycerides in HDL (FIP)
P5060	field_ID_phenotype	Myopia (all)	97291	0.641904	0.271123	0.984677		0.957966	1.01213	C	T	C	0.14767	28733.8	8824.75	19909.1	-1.10048	0.0140315	Sense organs	Sight	Myopia (all) (FIP)
P159.4	Phecode	Malignant neoplasm of retroperitoneum and peritoneum	401139	0.64479	0.272679	1.10266		0.925994	1.31302	C	T	C	0.14917	119676	152.161	119524	1.09691	0.089088	Neoplasms	Neoplasms	Malignant neoplasm of peritoneum (Phecode)
Q1184	field_ID_phenotype	Saturated Fatty Acids	112752	0.646526	0.273751		0.00644223	-0.00509445	0.0179789	C	T	C	0.149169	33638.1			1.09447	0.00588617	Metabolomics	Metabolomics	Saturated Fatty Acids (FIP)
P504	Phecode	Other alveolar and parietoalveolar pneumonopathy	403086	0.646702	0.27484	1.06683		0.949876	1.19819	C	T	C	0.149506	120527	344.612	120183	1.09199	0.0592455	Respiratory	Respiratory	Other alveolar and parietoalveolar pneumonopathy (Phecode)
P530	Phecode	Diseases of esophagus	423018	0.646702	0.274551	1.00936		0.99263	1.02638	C	T	C	0.149494	126477	19630.6	106847	1.09264	0.00852938	Digestive	Digestive	Diseases of esophagus (Phecode)
P715	Phecode	Other inflammatory spondylopathies	359061	0.646702	0.274583	1.03684		0.971687	1.10636	C	T	C	0.14913	107093	1103.65	105990	1.09257	0.0331129	Musculoskeletal	Musculoskeletal	Other inflammatory spondylopathies (Phecode)
P197	Phecode	Chemotherapy	394006	0.649186	0.276663	1.01409		0.988843	1.03999	C	T	C	0.149183	117558	7776.64	109782	1.08785	0.0128645	Neoplasms	Neoplasms	Chemotherapy (Phecode)
P303.3	Phecode	Psychogenic disorder	355137	0.649186	0.277205	0.909681		0.766896	1.07905	C	T	C	0.149612	106266	155.079	106111	-1.08662	0.0871151	Psychiatric disorders	Psychiatric disorders	Psychogenic disorder (Phecode)
P578.2	Phecode	Blood in stool	397716	0.649186	0.277253	0.968403		0.913909	1.02615	C	T	C	0.149504	118920	1379.21	117541	-1.08651	0.0295501	Digestive	Digestive	Blood in stool (Phecode)
P599.7	Phecode	Urethral discharge	391764	0.649186	0.276567	1.26844		0.826506	1.94668	C	T	C	0.149457	117104	25.9451	117078	1.08806	0.218544	Genitourinary	Genitourinary	Urethral discharge (Phecode)
P153.3	Phecode	Malignant neoplasm of rectum, rectosigmoid junction, and anus	386159	0.649634	0.277784	1.03213		0.974833	1.0928	C	T	C	0.149149	115191	1434.02	113757	1.08531	0.0291418	Neoplasms	Neoplasms	Malignant neoplasm of rectum (Phecode)
Q1022	field_ID_phenotype	Cholesterol in Small LDL	112825	0.651537	0.278938		0.00643039	-0.00521013	0.0180709	C	T	C	0.149152	33656.1			1.08271	0.00593915	Metabolomics	Metabolomics	Cholesterol in S-LDL (FIP)
Q1204	field_ID_phenotype	Total Lipids in Medium LDL	109397	0.656061	0.281218		0.00650532	-0.0053268	0.0183374	C	T	C	0.148898	32578			1.07759	0.00603691	Metabolomics	Metabolomics	Total Lipids in M-LDL (FIP)
P2003.2	CP	Ischemic stroke	200565	0.657637	0.282581	1.02403		0.980625	1.06935	C	T	C	0.15032	60297.9	2629.14	57668.8	1.07454	0.0220965	Neurological	Neurological	Ischemic stroke (CP)
P647.1	Phecode	Infections of genitourinary tract during pregnancy	238518	0.657637	0.282572	0.880962		0.699135	1.11008	C	T	C	0.149257	71201	85.1454	71115.9	-1.07456	0.117947	Pregnancy complications	Pregnancy complications	Infections of genitourinary tract during pregnancy (Phecode)
P285.22	Phecode	Anemia in neoplastic disease	395411	0.658167	0.283761	1.07654		0.940727	1.23196	C	T	C	0.149381	118134	255.086	117879	1.07191	0.0688045	Haematopoietic	Haematopoietic	Anemia in neoplastic disease (Phecode)
P636.3	Phecode	Hemorrhage in early pregnancy	231451	0.658167	0.283793	1.06119		0.951978	1.18294	C	T	C	0.149426	69169.5	406.648	68762.9	1.07184	0.0554125	Pregnancy complications	Pregnancy complications	Hemorrhage in early pregnancy (Phecode)
P709.6	Phecode	Other specified diffuse diseases of connective tissue	413387	0.658167	0.283841	1.2009		0.859223	1.67845	C	T	C	0.149347	123477	42.0039	123435	1.07173	0.170818	Dermatologic	Dermatologic	Other diffuse diseases of connective tissue (Phecode)
P180	Phecode	Cervical cancer and dysplasia	205200	0.659849	0.285935	0.972548		0.924073	1.02357	C	T	C	0.148605	60987.5	1804.43	59183.1	-1.06708	0.0260863	Neoplasms	Neoplasms	Cervical cancer and dysplasia (Phecode)
P709	Phecode	Diffuse diseases of connective tissue	418289	0.659849	0.28537	1.02845		0.976859	1.08277	C	T	C	0.149369	124959	1759.76	123199	1.06833	0.026259	Dermatologic	Dermatologic	Diffuse diseases of connective tissue (Phecode)
Q0613	field_ID_phenotype	Lymphocyte count	416440	0.659849	0.285381		0.00327328	-0.00273201	0.00927856	C	T	C	0.149403	124435			1.06831	0.00306398	Quantitative Measure	Blood Count	Lymphocyte count (FIP)
Q1128	field_ID_phenotype	Glycine	112103	0.659849	0.285946		0.00598355	-0.00500696	0.0169741	C	T	C	0.149172	33445.4			1.06706	0.00560751	Metabolomics	Metabolomics	Glycine (FIP)
P353.1	Phecode	Nerve plexus lesions	409070	0.660142	0.286418	1.15587		0.885615	1.50859	C	T	C	0.149539	122344	65.9571	122278	1.06601	0.135883	Neurological	Neurological	Nerve plexus lesions (Phecode)
P276.6	Phecode	Fluid overload	409820	0.662137	0.28763	0.957638		0.884203	1.03717	C	T	C	0.149399	122453	722.013	121731	-1.06334	0.0407068	Endocrine/Metabolic	Endocrine/Metabolic	Fluid overload (Phecode)
Q1159	field_ID_phenotype	Phospholipids in Small LDL	109397	0.662623	0.288323		0.00640836	-0.0054206	0.0182373	C	T	C	0.148898	32578			1.06181	0.0060353	Metabolomics	Metabolomics	Phospholipids in S-LDL (FIP)
Q1168	field_ID_phenotype	Phospholipids to Total Lipids in Large LDL percentage	109397	0.662623	0.28888		-0.0063605	-0.0181147	0.0053937	C	T	C	0.148898	32578			-1.06059	0.00599715	Metabolomics	Metabolomics	Phospholipids to Total Lipids in L-LDL % (FIP)
Q1193	field_ID_phenotype	Total Fatty Acids	112752	0.662623	0.288774		0.00624031	-0.00528924	0.0177699	C	T	C	0.149169	33638.1			1.06082	0.00588253	Metabolomics	Metabolomics	Total Fatty Acids (FIP)
P212	Phecode	Benign neoplasm of respiratory and intrathoracic organs	428777	0.664771	0.291316	0.914824		0.775402	1.07931	C	T	C	0.149494	128200	165.247	128034	-1.05524	0.0843635	Neoplasms	Neoplasms	Benign neoplasm respiratory/intrathoracic organs (Phecode)
P433	Phecode	Cerebrovascular disease	426823	0.664771	0.290889	1.01544		0.98697	1.04474	C	T	C	0.149554	127667	6102.07	121564	1.05617	0.0145116	Safety	Safety	Cerebrovascular disease (Phecode)
P441.2	Phecode	Chronic vascular insufficiency of intestine	412931	0.664771	0.291554	1.17547		0.870443	1.58737	C	T	C	0.149421	123401	52.1647	123349	1.05472	0.153277	Circulatory system	Circulatory system	Chronic vascular insufficiency of intestine (Phecode)
P691	Phecode	Congenital anomalies of skin	418008	0.664771	0.290858	1.15088		0.886715	1.49373	C	T	C	0.149364	124871	68.7686	124802	1.05624	0.133041	Dermatologic	Dermatologic	Congenital anomalies of skin (Phecode)
P726.4	Phecode	Calcaneal spur; Exostosis NOS	384137	0.664771	0.291364	1.20113		0.854573	1.68822	C	T	C	0.149342	114736	40.5844	114695	1.05513	0.173683	Musculoskeletal	Musculoskeletal	Calcaneal spur; Exostosis NOS (Phecode)
P189	Phecode	Cancer of urinary organs (incl. kidney and bladder)	428827	0.66498	0.293036	0.97641		0.933913	1.02084	C	T	C	0.149472	128195	2377.32	125818	-1.05148	0.0227041	Neoplasms	Neoplasms	Cancer of urinary organs (Phecode)
P679	Phecode	Complications of in utero procedures	238651	0.66498	0.292968	0.739451		0.421299	1.29786	C	T	C	0.149251	71237.6	13.9804	71223.6	-1.05163	0.287028	Pregnancy complications	Pregnancy complications	Complications of in utero procedures (Phecode)
P696	Phecode	Psoriasis and related disorders	414953	0.66498	0.292242	1.02994		0.974923	1.08806	C	T	C	0.149403	123990	1543.99	122446	1.05322	0.0280092	Dermatologic	Dermatologic	Psoriasis and related disorders (Phecode)
Q0442	field_ID_phenotype	momp D antigen for Chlamydia trachomatis	8900	0.66498	0.292589		0.0215986	-0.0186214	0.0618186	C	T	C	0.148868	2649.85			1.05252	0.0205208	Quantitative Measure	Infection Antigens	momp D antigen for Chlamydia trachomatis (FIP)
P240	Phecode	Simple and unspecified goiter	402529	0.665593	0.29474	1.06698		0.945123	1.20454	C	T	C	0.149401	120277	314.549	119962	1.04778	0.0618738	Endocrine/Metabolic	Endocrine/Metabolic	Simple and unspecified goiter (Phecode)
P244	Phecode	Hypothyroidism	425289	0.665593	0.294304	1.01333		0.988564	1.03871	C	T	C	0.149465	127132	8213.66	118918	1.04873	0.0126224	Endocrine/Metabolic	Endocrine/Metabolic	Hypothyroidism (Phecode)
P301.2	Phecode	Antisocial/borderline personality disorder	354850	0.665593	0.294162	0.866831		0.663703	1.13213	C	T	C	0.149615	106182	63.0236	106119	-1.04904	0.136231	Psychiatric disorders	Psychiatric disorders	Antisocial/borderline personality disorder (Phecode)
P939	Phecode	Atopic/contact dermatitis due to other or unspecified	425795	0.665593	0.294889	0.972601		0.923333	1.0245	C	T	C	0.149482	127297	1708.83	125589	-1.04746	0.0265229	Dermatologic	Dermatologic	Atopic/contact dermatitis due to other (Phecode)
Q1097	field_ID_phenotype	Free Cholesterol in IDL	109397	0.665593	0.295046		-0.00611795	-0.0175693	0.00533341	C	T	C	0.148898	32578			-1.04712	0.00584264	Metabolomics	Metabolomics	Free Cholesterol in IDL (FIP)
P751.2	Phecode	Congenital anomalies of urinary system	426809	0.667067	0.296048	1.05556		0.953754	1.16824	C	T	C	0.149527	127639	449.357	127190	1.04495	0.0517472	Congenital anomalies	Congenital anomalies	Congenital anomalies of urinary system (Phecode)
P379	Phecode	Other disorders of eye	423054	0.667212	0.296461	1.02005		0.982739	1.05877	C	T	C	0.149451	126452	3434.04	123017	1.04405	0.0190105	Sense organs	Sense organs	Other disorders of eye (Phecode)
Q1207	field_ID_phenotype	Total Lipids in Small LDL	109397	0.667949	0.297138		0.00629495	-0.00553886	0.0181287	C	T	C	0.148898	32578			1.0426	0.00603777	Metabolomics	Metabolomics	Total Lipids in S-LDL (FIP)
P331.1	Phecode	Hydrocephalus	405578	0.668751	0.297844	0.938466		0.832709	1.05766	C	T	C	0.149203	121027	317.765	120709	-1.04107	0.0610029	Neurological	Neurological	Hydrocephalus (Phecode)
P346	Phecode	Abnormal findings on study of brain and/or nervous system	404985	0.674894	0.300933	1.1028		0.916175	1.32743	C	T	C	0.14923	120872	135.161	120737	1.03443	0.0945919	Neurological	Neurological	Abnormal findings on study of brain/nervous system (Phecode)
P352.1	Phecode	Trigeminal nerve disorders [CN5]	409737	0.675086	0.302077	1.06719		0.943202	1.20748	C	T	C	0.14956	122560	303.385	122257	1.03199	0.0630138	Neurological	Neurological	Trigeminal nerve disorders [CN5] (Phecode)
P433.11	Phecode	Occlusion of cerebral arteries, with cerebral infarction	409591	0.675086	0.301961	0.883315		0.697915	1.11797	C	T	C	0.149382	122371	81.0313	122290	-1.03224	0.120198	Safety	Safety	Occlusion of cerebral arteries (infarction) (Phecode)
P550	Phecode	Abdominal hernia	429233	0.675086	0.30178	1.00839		0.992526	1.02451	C	T	C	0.149519	128357	22948.8	105409	1.03262	0.00809003	Digestive	Digestive	Abdominal hernia (Phecode)
P260	Phecode	Protein-calorie malnutrition	422657	0.679033	0.305089	1.03899		0.965753	1.11778	C	T	C	0.149465	126345	867.64	125477	1.02558	0.0372945	Endocrine/Metabolic	Endocrine/Metabolic	Protein-calorie malnutrition (Phecode)
P278.4	Phecode	Abnormal weight gain	402295	0.679033	0.305263	1.19117		0.852567	1.66427	C	T	C	0.149218	120059	42.0353	120017	1.02521	0.170638	Endocrine/Metabolic	Endocrine/Metabolic	Abnormal weight gain (Phecode)
P379.4	Phecode	Anomalies of pupillary function	413533	0.679033	0.305181	1.12333		0.899425	1.40298	C	T	C	0.149404	123567	94.1767	123473	1.02539	0.113419	Sense organs	Sense organs	Anomalies of pupillary function (Phecode)
P626	Phecode	Disorders of menstruation and other abnormal bleeding from female genital tract	223257	0.679033	0.304276	1.01483		0.986723	1.04374	C	T	C	0.149103	66576.7	6697.6	59879.1	1.02731	0.0143311	Genitourinary	Genitourinary	Disorders of menstruation (Phecode)
P575.9	Phecode	Nonspecific abnormal findings on radiological and other examination of biliary tract	403854	0.679614	0.305948	1.07488		0.9361	1.23424	C	T	C	0.148984	120336	242.318	120093	1.02376	0.0705331	Digestive	Digestive	Abnormal findings on examining biliary tract (Phecode)
Q0351	field_ID_phenotype	EBNA-1 antigen for Epstein-Barr Virus	8900	0.679614	0.306235		0.0213002	-0.0195003	0.0621008	C	T	C	0.148868	2649.85			1.02321	0.020817	Quantitative Measure	Infection Antigens	EBNA-1 antigen for Epstein-Barr Virus (FIP)
Q0390	field_ID_phenotype	IE1A antigen for Human Herpesvirus-6	8900	0.681001	0.307216		-0.0214157	-0.0625208	0.0196894	C	T	C	0.148868	2649.85			-1.02114	0.0209724	Quantitative Measure	Infection Antigens	IE1A antigen for Human Herpesvirus-6 (FIP)
P426.24	Phecode	Atrioventricular block, complete	385062	0.681057	0.307597	1.05026		0.95584	1.15401	C	T	C	0.149221	114918	524.522	114394	1.02028	0.0480633	Circulatory system	Circulatory system	Atrioventricular block, complete (Phecode)
P617	Phecode	Disorders secondary to childbirth, surgery, trauma	223694	0.682996	0.30923	0.906732		0.750791	1.09506	C	T	C	0.149217	66757.8	126.733	66631	-1.01684	0.096287	Genitourinary	Genitourinary	Disorders secondary to childbirth, surgery, trauma (Phecode)
P634.3	Phecode	Ectopic pregnancy	230680	0.682996	0.309544	0.899763		0.733926	1.10307	C	T	C	0.14939	68922.5	110.212	68812.3	-1.01618	0.103942	Pregnancy complications	Pregnancy complications	Ectopic pregnancy (Phecode)
Q1038	field_ID_phenotype	Cholesterol to Total Lipids in Very Large HDL percentage	112689	0.682996	0.309073		0.00575207	-0.00533144	0.0168356	C	T	C	0.149163	33618.1			1.01717	0.00565496	Metabolomics	Metabolomics	Cholesterol to Total Lipids in VL-HDL % (FIP)
P569	Phecode	Other disorders of intestine	402173	0.6862	0.31194	0.978413		0.937888	1.02069	C	T	C	0.149217	120022	2608.86	117413	-1.01116	0.0215828	Digestive	Digestive	Other disorders of intestine (Phecode)
P603.1	Phecode	Hydrocele	174059	0.6862	0.311589	1.04378		0.960649	1.13411	C	T	C	0.149886	52177.9	677.471	51500.4	1.01189	0.0423455	Genitourinary	Genitourinary	Hydrocele (Phecode)
Q1189	field_ID_phenotype	Total Cholines	112752	0.6862	0.312072		-0.00564038	-0.0165762	0.00529548	C	T	C	0.149169	33638.1			-1.01089	0.00557962	Metabolomics	Metabolomics	Total Cholines (FIP)
P362.6	Phecode	Peripheral retinal degenerations	403974	0.6872	0.3146	0.891319		0.712274	1.11537	C	T	C	0.149457	120754	89.2825	120665	-1.00562	0.11441	Sense organs	Sense organs	Peripheral retinal degenerations (Phecode)
P418.1	Phecode	Precordial pain	393369	0.6872	0.316377	1.02318		0.978324	1.0701	C	T	C	0.149184	117368	2328.37	115040	1.00193	0.0228741	Circulatory system	Circulatory system	Precordial pain (Phecode)
P442.1	Phecode	Aortic aneurysm	416120	0.6872	0.316088	0.9674		0.906706	1.03216	C	T	C	0.149386	124325	1110.38	123214	-1.00253	0.0330591	Circulatory system	Circulatory system	Aortic aneurysm (Phecode)
P555.2	Phecode	Ulcerative colitis	316752	0.6872	0.315083	0.971356		0.917812	1.02802	C	T	C	0.149066	94434.2	1441.34	92992.9	-1.00461	0.0289291	Digestive	Digestive	Ulcerative colitis (Phecode)
P599.2	Phecode	Retention of urine	406439	0.6872	0.315944	0.984031		0.953554	1.01548	C	T	C	0.149448	121483	4965.49	116518	-1.00283	0.016052	Safety	Safety	Retention of urine (Phecode)
P605	Phecode	Erectile dysfunction [ED]	172895	0.6872	0.317197	0.936248		0.822869	1.06525	C	T	C	0.149773	51790.1	273.62	51516.5	-1.00024	0.0658598	Genitourinary	Genitourinary	Erectile dysfunction [ED] (Phecode)
P715.2	Phecode	Ankylosing spondylitis	356572	0.6872	0.315576	1.0728		0.935229	1.2306	C	T	C	0.149128	106349	246.075	106103	1.00359	0.0700186	Musculoskeletal	Musculoskeletal	Ankylosing spondylitis (Phecode)
P743.11	Phecode	Osteoporosis NOS	426846	0.6872	0.315303	0.983308		0.951525	1.01615	C	T	C	0.149438	127574	4538.66	123035	-1.00416	0.0167635	Musculoskeletal	Musculoskeletal	Osteoporosis NOS (Phecode)
P800.3	Phecode	Fracture of tibia and fibula	399686	0.6872	0.316707	1.03486		0.967721	1.10666	C	T	C	0.149624	119605	1031.92	118573	1.00125	0.0342241	Injuries & poisonings	Injuries & poisonings	Fracture of tibia and fibula (Phecode)
P840	Phecode	Sprains and strains	428743	0.6872	0.316991	1.07473		0.933239	1.23768	C	T	C	0.149486	128183	232.451	127950	1.00066	0.072025	Injuries & poisonings	Injuries & poisonings	Sprains and strains (Phecode)
Q0516	field_ID_phenotype	Glycated haemoglobin (HbA1c)	410093	0.6872	0.314784		0.00298409	-0.00283415	0.00880233	C	T	C	0.149398	122534			1.00524	0.00296855	Quantitative Measure	Blood Biochemistry	Glycated haemoglobin (HbA1c) (FIP)
Q1095	field_ID_phenotype	Free Cholesterol in Chylomicrons and Extremely Large VLDL	87741	0.6872	0.315106		0.00666129	-0.00633518	0.0196578	C	T	C	0.150325	26379.2			1.00457	0.00663098	Metabolomics	Metabolomics	Free Cholesterol in Chylomicrons and EL-VLDL (FIP)
Q1156	field_ID_phenotype	Phospholipids in Medium LDL	109397	0.6872	0.3167		0.00604658	-0.00578949	0.0178826	C	T	C	0.148898	32578			1.00127	0.00603892	Metabolomics	Metabolomics	Phospholipids in M-LDL (FIP)
P4013.1	AP	Chronic obstructive pulmonary disease exacerbations (HES only)	43698	0.688471	0.319583	1.0307		0.971118	1.09394	C	T	C	0.149959	13105.8	1532.99	11572.8	0.995316	0.0303815	Respiratory	Respiratory	COPD exacerbations (HES only) (AP)
P495	Phecode	Asthma	415050	0.688471	0.31824	0.989731		0.969872	1.01	C	T	C	0.149464	124070	12409	111661	-0.998081	0.0103416	Respiratory	Respiratory	Asthma (Phecode)
P628	Phecode	Ovarian cyst	209037	0.688471	0.318511	1.0249		0.976547	1.07565	C	T	C	0.149105	62336.7	2037.42	60299.3	0.997522	0.024658	Genitourinary	Genitourinary	Ovarian cyst (Phecode)
Q1192	field_ID_phenotype	Total Esterified Cholesterol	109397	0.688471	0.319362		-0.00580239	-0.0172231	0.00561835	C	T	C	0.148898	32578			-0.995775	0.00582702	Metabolomics	Metabolomics	Total Esterified Cholesterol (FIP)
Q1197	field_ID_phenotype	Total Lipids in IDL	109397	0.688471	0.319024		-0.00581499	-0.0172525	0.00562255	C	T	C	0.148898	32578			-0.99647	0.00583559	Metabolomics	Metabolomics	Total Lipids in IDL (FIP)
P289.5	Phecode	Diseases of spleen	416503	0.689344	0.321219	1.05867		0.945884	1.1849	C	T	C	0.149342	124403	364.251	124039	0.991956	0.0574737	Haematopoietic	Haematopoietic	Diseases of spleen (Phecode)
P528.4	Phecode	Cysts of oral soft tissues	420927	0.689344	0.32179	1.14895		0.873001	1.51212	C	T	C	0.149462	125825	61.9177	125763	0.990787	0.140138	Digestive	Digestive	Cysts of oral soft tissues (Phecode)
P580.12	Phecode	Non-proliferative glomerulonephritis	401293	0.689344	0.321543	1.12923		0.888017	1.43597	C	T	C	0.149275	119806	80.8002	119725	0.991293	0.122606	Genitourinary	Genitourinary	Non-proliferative glomerulonephritis (Phecode)
P589	Phecode	Abnormal results of function study of kidney	401385	0.689344	0.320355	0.896068		0.721675	1.1126	C	T	C	0.149252	119815	96.1414	119719	-0.993728	0.110431	Genitourinary	Genitourinary	Abnormal results of function study of kidney (Phecode)
P740	Phecode	Osteoarthrosis	429109	0.689344	0.321641	1.00933		0.990963	1.02804	C	T	C	0.149541	128339	16096.4	112243	0.991091	0.00937018	Musculoskeletal	Musculoskeletal	Osteoarthrosis (Phecode)
P442.8	Phecode	Aneurysm of other specified artery	413248	0.690029	0.322481	0.912969		0.762286	1.09344	C	T	C	0.149398	123477	138.874	123338	-0.989372	0.0920319	Circulatory system	Circulatory system	Aneurysm of other specified artery (Phecode)
Q0300	field_ID_phenotype	1gG antigen for Herpes Simplex virus-1	8900	0.690029	0.322831		0.0205574	-0.0201944	0.0613092	C	T	C	0.148868	2649.85			0.988712	0.0207921	Quantitative Measure	Infection Antigens	1gG antigen for Herpes Simplex virus-1 (FIP)
P110	Phecode	Dermatophytosis / Dermatomycosis	423467	0.693198	0.325763	1.0769		0.928966	1.2484	C	T	C	0.149416	126545	211.985	126333	0.982685	0.0753963	Infectious diseases	Infectious diseases	Dermatophytosis / Dermatomycosis (Phecode)
P357	Phecode	Inflammatory and toxic neuropathy	427682	0.693198	0.325748	1.03265		0.968559	1.10097	C	T	C	0.149479	127859	1130.17	126729	0.982715	0.0326893	Neurological	Neurological	Inflammatory and toxic neuropathy (Phecode)
P604	Phecode	Disorders of penis	176989	0.693198	0.32528	0.972817		0.920837	1.02773	C	T	C	0.149782	53019.4	1558	51461.4	-0.983666	0.0280172	Genitourinary	Genitourinary	Disorders of penis (Phecode)
P743.1	Phecode	Osteoporosis	426854	0.693198	0.325617	0.983663		0.95188	1.01651	C	T	C	0.14944	127578	4542.67	123035	-0.982981	0.0167573	Musculoskeletal	Musculoskeletal	Osteoporosis (Phecode)
P377.1	Phecode	Optic atrophy	413402	0.694253	0.32675	0.837672		0.587937	1.19348	C	T	C	0.149388	123514	35.5412	123479	-0.980682	0.180618	Sense organs	Sense organs	Optic atrophy (Phecode)
P601.3	Phecode	Orchitis and epididymitis	169346	0.694253	0.326985	1.24485		0.80339	1.92889	C	T	C	0.149496	50633.3	25.0353	50608.2	0.980204	0.223438	Genitourinary	Genitourinary	Orchitis and epididymitis (Phecode)
P599.1	Phecode	Urinary obstruction	391979	0.694673	0.327741	1.11125		0.899636	1.37263	C	T	C	0.149463	117173	104.428	117069	0.978673	0.107781	Genitourinary	Genitourinary	Urinary obstruction (Phecode)
P742.1	Phecode	Loose body in joint	419835	0.694673	0.327909	1.089		0.91801	1.29184	C	T	C	0.149599	125614	158.733	125455	0.978333	0.0871475	Musculoskeletal	Musculoskeletal	Loose body in joint (Phecode)
P451.2	Phecode	Phlebitis and thrombophlebitis of lower extremities	388289	0.696309	0.329045	1.02392		0.976449	1.07371	C	T	C	0.149361	115990	2079.66	113911	0.976039	0.0242226	Circulatory system	Circulatory system	Phlebitis of lower extremities (Phecode)
P647	Phecode	Infectious and parasitic complications affecting pregnancy	238652	0.698019	0.330218	0.910588		0.754118	1.09952	C	T	C	0.149254	71239.6	128.879	71110.7	-0.973675	0.0961968	Pregnancy complications	Pregnancy complications	Infectious complications affecting pregnancy (Phecode)
P215	Phecode	Other benign neoplasm of connective and other soft tissue	420565	0.699465	0.331268	0.953355		0.865773	1.0498	C	T	C	0.149525	125770	490.33	125280	-0.971563	0.0491664	Neoplasms	Neoplasms	Other benign neoplasm of connective tissue (Phecode)
P323.2	Phecode	Acute (transverse) myelitis	427278	0.700869	0.332299	0.826863		0.563007	1.21438	C	T	C	0.149501	127757	30.1255	127727	-0.969493	0.196099	Neurological	Neurological	Acute (transverse) myelitis (Phecode)
P522.1	Phecode	Pulpitis and necrosis of tooth pulp	414797	0.702151	0.333274	0.796967		0.503253	1.2621	C	T	C	0.149406	123947	20.9569	123926	-0.96754	0.234555	Digestive	Digestive	Pulpitis and necrosis of tooth pulp (Phecode)
P276.1	Phecode	Electrolyte imbalance	421120	0.705329	0.335151	1.01588		0.983848	1.04895	C	T	C	0.149516	125929	4712.1	121217	0.96379	0.0163463	Endocrine/Metabolic	Endocrine/Metabolic	Electrolyte imbalance (Phecode)
P428.1	Phecode	Congestive heart failure (CHF) NOS	420210	0.705592	0.335645	1.02431		0.975426	1.07565	C	T	C	0.149487	125632	1984.72	123647	0.962806	0.024952	Circulatory system	Circulatory system	Congestive heart failure (CHF) NOS (Phecode)
P426.32	Phecode	Left bundle branch block	387892	0.706084	0.336248	1.0277		0.972032	1.08655	C	T	C	0.149273	115804	1515.12	114289	0.961606	0.0284128	Circulatory system	Circulatory system	Left bundle branch block (Phecode)
P334.2	Phecode	Anterior horn cell disease	405157	0.706169	0.336926	0.922546		0.782574	1.08755	C	T	C	0.149206	120904	167.196	120737	-0.960257	0.0839548	Neurological	Neurological	Anterior horn cell disease (Phecode)
P380.1	Phecode	Otitis externa	427533	0.706169	0.337027	0.937971		0.823026	1.06897	C	T	C	0.14951	127841	265.522	127576	-0.960056	0.0667007	Sense organs	Sense organs	Otitis externa (Phecode)
P41.2	Phecode	Streptococcus infection	404561	0.706415	0.33772	1.03216		0.967479	1.10117	C	T	C	0.149387	120872	1107.85	119765	0.958679	0.0330191	Infectious diseases	Infectious diseases	Streptococcus infection (Phecode)
P563	Phecode	Constipation	335177	0.706415	0.338252	1.01258		0.987	1.03882	C	T	C	0.149188	100009	7723.48	92285.5	0.957624	0.0130544	Digestive	Digestive	Constipation (Phecode)
Q1171	field_ID_phenotype	Phospholipids to Total Lipids in Medium LDL percentage	109397	0.706415	0.338174		-0.00574338	-0.0174964	0.00600962	C	T	C	0.148898	32578			-0.957783	0.00599654	Metabolomics	Metabolomics	Phospholipids to Total Lipids in M-LDL % (FIP)
P290.2	Phecode	Delirium due to conditions classified elsewhere	414537	0.707242	0.340127	1.02661		0.972682	1.08353	C	T	C	0.149365	123835	1623.5	122211	0.953914	0.0275312	Psychiatric disorders	Psychiatric disorders	Delirium due to conditions classified elsewhere (Phecode)
P316	Phecode	Substance addiction and disorders	386409	0.707242	0.33939	0.938036		0.822673	1.06958	C	T	C	0.149129	115249	264.204	114985	-0.955372	0.0669552	Safety	Safety	Substance addiction and disorders (Phecode)
P601	Phecode	Inflammatory diseases of prostate	172782	0.707242	0.339312	0.968286		0.906346	1.03446	C	T	C	0.149401	51627.5	1069.2	50558.3	-0.955525	0.0337283	Genitourinary	Genitourinary	Inflammatory diseases of prostate (Phecode)
P624.9	Phecode	stress incontinence, female	234437	0.707242	0.33991	1.02224		0.977086	1.06948	C	T	C	0.149317	70010.7	2323.74	67686.9	0.954342	0.0230507	Genitourinary	Genitourinary	stress incontinence, female (Phecode)
P526.9	Phecode	Jaw disease NOS	415087	0.710209	0.341925	1.09163		0.911066	1.30799	C	T	C	0.149426	124050	142.024	123908	0.950368	0.0922551	Digestive	Digestive	Jaw disease NOS (Phecode)
Q0601	field_ID_phenotype	White blood cell (leukocyte) count	417142	0.714964	0.344588		0.00290892	-0.00312339	0.00894122	C	T	C	0.149387	124631			0.94514	0.00307776	Quantitative Measure	Blood Count	White blood cell (leukocyte) count (FIP)
P250.22	Phecode	Type 2 diabetes with renal manifestations	396141	0.716127	0.345877	1.08305		0.917499	1.27847	C	T	C	0.149133	118155	168.651	117987	0.942616	0.0846358	Endocrine/Metabolic	Endocrine/Metabolic	T2 diabetes with renal manifestations (Phecode)
P528.12	Phecode	Oral aphthae	420874	0.716127	0.345897	1.17392		0.841078	1.63847	C	T	C	0.14946	125808	42.1454	125766	0.942577	0.170113	Digestive	Digestive	Oral aphthae (Phecode)
P204.3	Phecode	Monocytic leukemia	420758	0.71676	0.347154	1.17445		0.839929	1.64221	C	T	C	0.149468	125779	41.9059	125737	0.940124	0.171045	Neoplasms	Neoplasms	Monocytic leukemia (Phecode)
P429.1	Phecode	Heart transplant/surgery	414708	0.71676	0.346891	1.20226		0.819051	1.76475	C	T	C	0.149444	123951	31.9764	123919	0.940637	0.195825	Circulatory system	Circulatory system	Heart transplant/surgery (Phecode)
P706.1	Phecode	Acne	417238	0.71676	0.347327	0.840592		0.585199	1.20744	C	T	C	0.149497	124752	34.0471	124718	-0.939786	0.184776	Dermatologic	Dermatologic	Acne (Phecode)
P250.14	Phecode	Type 1 diabetes with neurological manifestations	395930	0.717132	0.348257	0.894521		0.708656	1.12913	C	T	C	0.149112	118076	83.0198	117993	-0.937976	0.118838	Endocrine/Metabolic	Endocrine/Metabolic	T1 diabetes with neurological manifestations (Phecode)
P395	Phecode	Heart valve disorders	423299	0.717132	0.348074	0.982086		0.945695	1.01988	C	T	C	0.149521	126584	3328.12	123256	-0.938331	0.0192648	Circulatory system	Circulatory system	Heart valve disorders (Phecode)
P173	Phecode	Neoplasm of uncertain behavior of skin	393384	0.719021	0.350175	0.903359		0.729894	1.11805	C	T	C	0.149188	117377	99.1413	117278	-0.934249	0.108788	Neoplasms	Neoplasms	Neoplasm of uncertain behavior of skin (Phecode)
P575.1	Phecode	Cholangitis	404466	0.719021	0.350302	1.04886		0.948952	1.15928	C	T	C	0.148998	120529	462.044	120067	0.934004	0.0510713	Digestive	Digestive	Cholangitis (Phecode)
P722	Phecode	Intervertebral disc disorders	414371	0.719021	0.350073	1.01677		0.981914	1.05286	C	T	C	0.149442	123849	3889.69	119959	0.934448	0.0177969	Musculoskeletal	Musculoskeletal	Intervertebral disc disorders (Phecode)
P800.4	Phecode	Fracture of patella	397778	0.719399	0.350862	0.946691		0.843769	1.06217	C	T	C	0.14954	118967	344.044	118623	-0.932918	0.0587221	Injuries & poisonings	Injuries & poisonings	Fracture of patella (Phecode)
Q2010	PQP	Blood Potassium (primary care)	165295	0.72007	0.351566		-0.0045351	-0.0140768	0.00500657	C	T	C	0.150151	49638.4			-0.93156	0.00486829	Quantitative Measure	Blood Biochemistry	Blood Potassium (primary care) (PQP)
P279.8	Phecode	Other specified disorders involving the immune mechanism	427945	0.720687	0.352244	0.758485		0.423646	1.35797	C	T	C	0.149522	127974	12.9843	127961	-0.930245	0.297161	Endocrine/Metabolic	Endocrine/Metabolic	Other disorders involving the immune mechanism (Phecode)
P967	Phecode	Adverse effects of sedatives or other central nervous system depressants and anesthetics	384205	0.720919	0.352734	1.05995		0.937467	1.19844	C	T	C	0.149271	114701	306.71	114395	0.9293	0.0626521	Injuries & poisonings	Injuries & poisonings	Adverse effects of depressants and anesthetics (Phecode)
P726.1	Phecode	Enthesopathy	398898	0.722749	0.354007	1.01457		0.984008	1.04608	C	T	C	0.149386	119179	5128.37	114051	0.926846	0.015604	Musculoskeletal	Musculoskeletal	Enthesopathy (Phecode)
Q1222	field_ID_phenotype	Triglycerides in Medium HDL	112796	0.723002	0.354509		0.00545423	-0.00609163	0.0170001	C	T	C	0.149159	33649			0.925882	0.00589085	Metabolomics	Metabolomics	Triglycerides in M-HDL (FIP)
P2029	CP	Gastrointestinal bleed	221238	0.725565	0.356145	0.98973		0.968263	1.01167	C	T	C	0.150101	66415.9	11565.4	54850.5	-0.922736	0.011188	Digestive	Digestive	Gastrointestinal bleed (CP)
Q1082	field_ID_phenotype	Concentration of Medium LDL Particles	109397	0.725609	0.356546		0.00556309	-0.00626316	0.0173893	C	T	C	0.148898	32578			0.921971	0.00603391	Metabolomics	Metabolomics	Concentration of M-LDL Particles (FIP)
P155.1	Phecode	Malignant neoplasm of liver, primary	401212	0.725783	0.357011	1.08196		0.914982	1.27941	C	T	C	0.149169	119697	165.326	119532	0.921075	0.0855246	Neoplasms	Neoplasms	Malignant neoplasm of liver, primary (Phecode)
P242.1	Phecode	Graves' disease	402378	0.727824	0.35842	0.936993		0.815489	1.0766	C	T	C	0.149368	120205	235.279	119970	-0.918381	0.0708629	Endocrine/Metabolic	Endocrine/Metabolic	Graves' disease (Phecode)
P755.6	Phecode	Other congenital anomalies of lower limb, including pelvic girdle	427226	0.727824	0.358776	1.11036		0.887905	1.38854	C	T	C	0.149505	127745	92.9647	127652	0.9177	0.114069	Congenital anomalies	Congenital anomalies	Other congenital anomalies of lower limb (Phecode)
P411.9	Phecode	Other acute and subacute forms of ischemic heart disease	382771	0.728236	0.359471	1.03209		0.964671	1.10422	C	T	C	0.149636	114553	1022.75	113530	0.916374	0.0344658	Circulatory system	Circulatory system	Other acute forms of ischemic heart disease (Phecode)
P571.81	Phecode	Portal hypertension	411095	0.728236	0.35974	1.05131		0.944553	1.17013	C	T	C	0.149324	122773	403.686	122369	0.915861	0.0546343	Digestive	Digestive	Portal hypertension (Phecode)
P269	Phecode	Proteinuria	427483	0.730307	0.361472	1.07577		0.919592	1.25846	C	T	C	0.149498	127816	188.373	127627	0.912563	0.0800313	Endocrine/Metabolic	Endocrine/Metabolic	Proteinuria (Phecode)
P395.4	Phecode	Nonrheumatic pulmonary valve disorders	414093	0.730307	0.362438	0.924775		0.781524	1.09428	C	T	C	0.149564	123867	159.926	123707	-0.91073	0.0858708	Circulatory system	Circulatory system	Nonrheumatic pulmonary valve disorders (Phecode)
P427.3	Phecode	Other specified cardiac dysrhythmias	390549	0.730307	0.361783	1.02079		0.976632	1.06694	C	T	C	0.149256	116583	2421.61	114162	0.911973	0.0225625	Circulatory system	Circulatory system	Other specified cardiac dysrhythmias (Phecode)
P444.2	Phecode	Embolism and thrombosis of abdominal aorta	412868	0.730307	0.362672	1.22378		0.792256	1.89035	C	T	C	0.149417	123379	24.9961	123354	0.910286	0.22185	Circulatory system	Circulatory system	Embolism and thrombosis of abdominal aorta (Phecode)
Q0519	field_ID_phenotype	LDL direct	409727	0.730307	0.362626		0.00282192	-0.00325346	0.00889731	C	T	C	0.149436	122456			0.910374	0.00309974	Quantitative Measure	Blood Biochemistry	LDL direct (FIP)
P2035.1	CP	Type 1 diabetes	186279	0.730655	0.363609	1.03958		0.956071	1.13038	C	T	C	0.149865	55833.4	663.483	55169.9	0.90851	0.0427243	Endocrine/Metabolic	Endocrine/Metabolic	Type 1 diabetes (CP)
P2074	CP	Eosinophilia (case control >=0.3)	417349	0.730655	0.363446	1.00764		0.991231	1.02433	C	T	C	0.149374	124682	20443.2	104239	0.908818	0.00837907	Haematopoietic	Haematopoietic	Eosinophilia (>=0.3) (CP)
P145	Phecode	Cancer of mouth	426605	0.73478	0.368665	1.04856		0.94557	1.16278	C	T	C	0.149495	127551	432.444	127118	0.898977	0.0527506	Neoplasms	Neoplasms	Cancer of mouth (Phecode)
P227.1	Phecode	Benign neoplasm of adrenal gland	426397	0.73478	0.368183	1.08432		0.909041	1.2934	C	T	C	0.149524	127513	149.157	127364	0.899882	0.0899605	Neoplasms	Neoplasms	Benign neoplasm of adrenal gland (Phecode)
P258	Phecode	Iatrogenic endocrine disorders	421870	0.73478	0.369201	0.876439		0.657207	1.1688	C	T	C	0.149442	126090	54.1843	126036	-0.89797	0.146874	Endocrine/Metabolic	Endocrine/Metabolic	Iatrogenic endocrine disorders (Phecode)
P281.11	Phecode	Pernicious anemia	395930	0.73478	0.368704	1.04784		0.946331	1.16024	C	T	C	0.1494	118303	445.683	117858	0.898903	0.0519882	Haematopoietic	Haematopoietic	Pernicious anemia (Phecode)
P337.1	Phecode	Peripheral autonomic neuropathy	404754	0.73478	0.370604	0.851863		0.599715	1.21003	C	T	C	0.14922	120795	36.3647	120759	-0.895342	0.17907	Neurological	Neurological	Peripheral autonomic neuropathy (Phecode)
P381	Phecode	Otitis media and Eustachian tube disorders	426641	0.73478	0.369778	0.968404		0.90279	1.03879	C	T	C	0.149445	127518	931.413	126587	-0.89689	0.0357965	Sense organs	Sense organs	Otitis media and Eustachian tube disorders (Phecode)
P519.9	Phecode	Symptoms involving respiratory system and other chest symptoms	411251	0.73478	0.37041	1.07942		0.913196	1.2759	C	T	C	0.14922	122734	165.467	122568	0.895706	0.0853226	Respiratory	Respiratory	Symptoms involving respiratory system (Phecode)
P529.1	Phecode	Glossitis	421237	0.73478	0.369183	0.923527		0.77632	1.09865	C	T	C	0.149451	125909	150.043	125759	-0.898005	0.0885909	Digestive	Digestive	Glossitis (Phecode)
P577.2	Phecode	Chronic pancreatitis	426136	0.73478	0.366394	1.05913		0.934995	1.19976	C	T	C	0.149486	127402	297.816	127105	0.903249	0.0636065	Digestive	Digestive	Chronic pancreatitis (Phecode)
P610.3	Phecode	Fibrosclerosis of breast	230721	0.73478	0.370064	1.08871		0.904064	1.31107	C	T	C	0.149081	68792.2	134.106	68658.1	0.896353	0.0948229	Genitourinary	Genitourinary	Fibrosclerosis of breast (Phecode)
P701.1	Phecode	Keratoderma, acquired	422026	0.73478	0.370655	1.1645		0.834335	1.62532	C	T	C	0.149527	126209	42.204	126166	0.895247	0.170112	Dermatologic	Dermatologic	Keratoderma, acquired (Phecode)
P745	Phecode	Pain in joint	428855	0.73478	0.368896	1.01501		0.98256	1.04852	C	T	C	0.14948	128210	4505.18	123705	0.898544	0.0165761	Musculoskeletal	Musculoskeletal	Pain in joint (Phecode)
P773	Phecode	Pain in limb	428861	0.73478	0.368824	1.01699		0.980297	1.05506	C	T	C	0.149506	128235	3492.32	124742	0.898679	0.0187502	Symptoms	Symptoms	Pain in limb (Phecode)
P741.1	Phecode	Ankylosis of joint	419540	0.735511	0.371408	0.863421		0.625713	1.19143	C	T	C	0.149576	125506	43.2392	125463	-0.893838	0.164294	Musculoskeletal	Musculoskeletal	Ankylosis of joint (Phecode)
P189.1	Phecode	Cancer of kidney and renal pelvis	423907	0.736809	0.372479	0.964311		0.890292	1.04449	C	T	C	0.149499	126747	718.797	126028	-0.891839	0.0407483	Neoplasms	Neoplasms	Cancer of kidney and renal pelvis (Phecode)
P458	Phecode	Hypotension	402402	0.736809	0.373219	1.01391		0.98355	1.0452	C	T	C	0.149191	120069	5264.68	114805	0.89046	0.0155089	Circulatory system	Circulatory system	Hypotension (Phecode)
P715.1	Phecode	Sacroiliitis NEC	356084	0.736809	0.372924	0.881281		0.667393	1.16372	C	T	C	0.149091	106178	58.0745	106120	-0.89101	0.141838	Musculoskeletal	Musculoskeletal	Sacroiliitis NEC (Phecode)
P626.4	Phecode	Premenstrual tension syndromes	203118	0.73711	0.373757	0.873597		0.648615	1.17662	C	T	C	0.148915	60494.8	50.7883	60444	-0.889458	0.151931	Genitourinary	Genitourinary	Premenstrual tension syndromes (Phecode)
P281	Phecode	Other deficiency anemia	396860	0.744826	0.378448	1.03554		0.958109	1.11923	C	T	C	0.149413	118592	767.021	117825	0.880759	0.0396528	Haematopoietic	Haematopoietic	Other deficiency anemia (Phecode)
Q0705	field_ID_phenotype	Potassium in urine	417194	0.744826	0.378079		0.00269056	-0.00329213	0.00867324	C	T	C	0.149364	124627			0.881442	0.00305245	Quantitative Measure	Urine assay	Potassium in urine (FIP)
P569.2	Phecode	Gastrointestinal complications	395344	0.744839	0.378844	1.05592		0.935404	1.19197	C	T	C	0.149249	118009	314.8	117695	0.880028	0.0618338	Digestive	Digestive	Gastrointestinal complications (Phecode)
P81	Phecode	Infection/inflammation of internal prosthetic device; implant; and graft	422832	0.745051	0.379341	1.03599		0.957465	1.12095	C	T	C	0.149556	126474	744.628	125729	0.879111	0.0402147	Infectious diseases	Infectious diseases	Infection/inflammation of implant; and graft (Phecode)
P530.11	Phecode	GERD	396691	0.746307	0.380371	1.00982		0.988014	1.0321	C	T	C	0.149362	118501	10643.5	107858	0.877212	0.0111364	Digestive	Digestive	GERD (Phecode)
P365.2	Phecode	Primary angle-closure glaucoma	406833	0.747471	0.381355	1.04463		0.947345	1.1519	C	T	C	0.149507	121648	483.31	121165	0.875402	0.0498748	Safety	Safety	Primary angle-closure glaucoma (Phecode)
P501	Phecode	Pneumonitis due to inhalation of food or vomitus	404577	0.749902	0.382987	1.03319		0.960118	1.11182	C	T	C	0.14951	120976	867.029	120109	0.872406	0.0374228	Respiratory	Respiratory	Pneumonitis due to inhalation of food or vomitus (Phecode)
P379.2	Phecode	Disorders of vitreous body	416181	0.755688	0.387703	1.0303		0.962823	1.10251	C	T	C	0.149379	124337	1009.29	123328	0.863791	0.0345615	Sense organs	Sense organs	Disorders of vitreous body (Phecode)
P426.9	Phecode	Cardiac pacemaker/device in situ	389182	0.755688	0.386809	1.02201		0.972837	1.07367	C	T	C	0.149252	116172	1954.47	114218	0.865418	0.0251599	Circulatory system	Circulatory system	Cardiac pacemaker/device in situ (Phecode)
P785	Phecode	Abdominal pain	429151	0.755688	0.387917	1.00754		0.990507	1.02486	C	T	C	0.149582	128386	18539.9	109846	0.8634	0.00869802	Symptoms	Symptoms	Abdominal pain (Phecode)
Q0350	field_ID_phenotype	EA-D antigen for Epstein-Barr Virus	8900	0.755688	0.387676		0.0178896	-0.0226981	0.0584773	C	T	C	0.148868	2649.85			0.863881	0.0207084	Quantitative Measure	Infection Antigens	EA-D antigen for Epstein-Barr Virus (FIP)
Q1076	field_ID_phenotype	Concentration of IDL Particles	109397	0.755688	0.387013		-0.00516011	-0.0168515	0.00653128	C	T	C	0.148898	32578			-0.86505	0.00596511	Metabolomics	Metabolomics	Concentration of IDL Particles (FIP)
P301	Phecode	Personality disorders	355190	0.756563	0.389553	0.931747		0.793162	1.09455	C	T	C	0.149617	106285	175.035	106110	-0.860428	0.0821613	Psychiatric disorders	Psychiatric disorders	Personality disorders (Phecode)
P316.1	Phecode	Polyneuropathy due to drugs	385796	0.756563	0.389331	0.889792		0.682067	1.16078	C	T	C	0.149141	115076	63.5844	115012	-0.860832	0.135645	Psychiatric disorders	Psychiatric disorders	Polyneuropathy due to drugs (Phecode)
Q1500	formula_phenotype	Corrected QT interval (QTc Bazett)	23440	0.756563	0.388968		0.0108172	-0.0137924	0.0354268	C	T	C	0.149589	7012.73			0.861507	0.0125561	Quantitative Measure	Imaging	QTc (Bazett) (FP)
P600	Phecode	Hyperplasia of prostate	191186	0.758421	0.390906	1.01251		0.984159	1.04168	C	T	C	0.149632	57215	6930.08	50284.9	0.857976	0.01449	Genitourinary	Genitourinary	Hyperplasia of prostate (Phecode)
P189.4	Phecode	Malignant neoplasm of other urinary organs	422075	0.758647	0.391419	0.91264		0.740474	1.12484	C	T	C	0.149505	126205	103.608	126101	-0.857046	0.106661	Neoplasms	Neoplasms	Malignant neoplasm of other urinary organs (Phecode)
P359.1	Phecode	Muscular dystrophies	424667	0.758653	0.391989	1.11918		0.864842	1.44832	C	T	C	0.149453	126936	70.0746	126866	0.856016	0.131536	Neurological	Neurological	Muscular dystrophies (Phecode)
P740.2	Phecode	Osteoarthrosis, generalized	383142	0.758653	0.392612	0.944777		0.829408	1.07619	C	T	C	0.149301	114407	267.953	114139	-0.854891	0.0664484	Musculoskeletal	Musculoskeletal	Osteoarthrosis, generalized (Phecode)
P79	Phecode	Viral infection	424336	0.758653	0.392394	0.976264		0.923973	1.03151	C	T	C	0.149459	126842	1520.72	125321	-0.855283	0.0280873	Infectious diseases	Infectious diseases	Viral infection (Phecode)
P960.2	Phecode	Allergy/adverse effect of penicillin	409864	0.760177	0.393798	1.01027		0.986822	1.03427	C	T	C	0.149373	122445	9019.06	113426	0.852751	0.0119815	Injuries & poisonings	Injuries & poisonings	Allergy/adverse effect of penicillin (Phecode)
P200.1	Phecode	Polycythemia vera	415380	0.761223	0.40235	1.06655		0.917258	1.24014	C	T	C	0.14941	124124	203.557	123920	0.837432	0.0769387	Neoplasms	Neoplasms	Polycythemia vera (Phecode)
P204.4	Phecode	Multiple myeloma	421810	0.761223	0.400701	0.954413		0.856005	1.06413	C	T	C	0.149443	126073	384.655	125688	-0.84037	0.0555218	Neoplasms	Neoplasms	Multiple myeloma (Phecode)
P281.1	Phecode	Megaloblastic anemia	396735	0.761223	0.39984	1.03494		0.955417	1.12108	C	T	C	0.149414	118555	724.456	117831	0.841907	0.040792	Haematopoietic	Haematopoietic	Megaloblastic anemia (Phecode)
P291.4	Phecode	Specific nonpsychotic mental disorders due to brain damage	410090	0.761223	0.398956	0.844726		0.570728	1.25027	C	T	C	0.149328	122476	29.0746	122447	-0.843488	0.200054	Psychiatric disorders	Psychiatric disorders	Nonpsychotic mental disorders due to brain damage (Phecode)
P351	Phecode	Other peripheral nerve disorders	424984	0.761223	0.402052	0.987486		0.958826	1.017	C	T	C	0.149477	127051	5521.08	121530	-0.837961	0.0150276	Neurological	Neurological	Other peripheral nerve disorders (Phecode)
P360.2	Phecode	Progressive myopia	405848	0.761223	0.402362	0.921107		0.759938	1.11646	C	T	C	0.149475	121328	121.961	121206	-0.837411	0.0981341	Sense organs	Sense organs	Progressive myopia (Phecode)
P368	Phecode	Visual disturbances	428818	0.761223	0.395358	1.01946		0.975149	1.06578	C	T	C	0.149504	128220	2369.35	125850	0.84994	0.0226707	Sense organs	Sense organs	Visual disturbances (Phecode)
P375	Phecode	Disorders of lacrimal system	416947	0.761223	0.40244	1.02574		0.966494	1.08862	C	T	C	0.149402	124585	1313.94	123271	0.837271	0.030356	Sense organs	Sense organs	Disorders of lacrimal system (Phecode)
P395.1	Phecode	Nonrheumatic mitral valve disorders	420559	0.761223	0.398269	0.98108		0.938549	1.02554	C	T	C	0.149537	125778	2385.98	123392	-0.844716	0.0226124	Circulatory system	Circulatory system	Nonrheumatic mitral valve disorders (Phecode)
P395.6	Phecode	Heart valve replaced	416415	0.761223	0.401315	0.97072		0.905637	1.04048	C	T	C	0.149558	124556	958.86	123598	-0.839275	0.0354085	Circulatory system	Circulatory system	Heart valve replaced (Phecode)
P4006	AP	Hospital respiratory infections	120855	0.761223	0.400595	1.01313		0.98278	1.04441	C	T	C	0.150911	36476.7	5935.36	30541.3	0.840559	0.015517	Respiratory	Respiratory	Hospital respiratory infections (AP)
P420.22	Phecode	Chronic pericarditis	422622	0.761223	0.397472	1.09289		0.889648	1.34257	C	T	C	0.149428	126303	109.639	126193	0.846145	0.104981	Circulatory system	Circulatory system	Chronic pericarditis (Phecode)
P441	Phecode	Vascular insufficiency of intestine	414183	0.761223	0.397669	1.04238		0.946794	1.14761	C	T	C	0.149447	123797	500.322	123296	0.845791	0.0490713	Circulatory system	Circulatory system	Vascular insufficiency of intestine (Phecode)
P610.4	Phecode	Benign neoplasm of breast	232080	0.761223	0.397516	1.03926		0.95057	1.13622	C	T	C	0.149102	69207.4	582.122	68625.2	0.846067	0.0455104	Genitourinary	Genitourinary	Benign neoplasm of breast (Phecode)
P618.1	Phecode	Prolapse of vaginal walls	232914	0.761223	0.397304	1.01679		0.978331	1.05677	C	T	C	0.149336	69564.8	3249.07	66315.7	0.846446	0.019674	Genitourinary	Genitourinary	Prolapse of vaginal walls (Phecode)
P694.1	Phecode	Vitiligo	417969	0.761223	0.39779	1.13368		0.847591	1.51633	C	T	C	0.149353	124850	55.0314	124795	0.845575	0.148384	Dermatologic	Dermatologic	Vitiligo (Phecode)
P695.8	Phecode	Other specified erythematous conditions	418220	0.761223	0.402525	0.923012		0.765151	1.11344	C	T	C	0.149348	124921	128.557	124792	-0.83712	0.0957004	Dermatologic	Dermatologic	Other specified erythematous conditions (Phecode)
P764	Phecode	Sciatica	426057	0.761223	0.400618	1.02365		0.969349	1.08099	C	T	C	0.149443	127343	1563.11	125780	0.840517	0.0278085	Symptoms	Symptoms	Sciatica (Phecode)
Q0203	field_ID_phenotype	Visceral adipose tissue volume (VAT)	23619	0.761223	0.402696		0.00930379	-0.0124868	0.0310944	C	T	C	0.149861	7079.16			0.836832	0.0111179	Quantitative Measure	Imaging	Visceral adipose tissue volume (VAT) (FIP)
Q0209	combined_field_ID_phenotype	Carotid intima media thickness (IMT) (mean)	45009	0.761223	0.399545		-0.00715999	-0.0238179	0.00949791	C	T	C	0.149614	13467.9			-0.842442	0.00849909	Quantitative Measure	Imaging	Carotid IMT (mean) (cFIP)
Q1093	field_ID_phenotype	Docosahexaenoic Acid	112752	0.761223	0.402133		-0.00473632	-0.0158163	0.00634364	C	T	C	0.149169	33638.1			-0.837821	0.00565314	Metabolomics	Metabolomics	Docosahexaenoic Acid (FIP)
P187	Phecode	Cancer of other male genital organs	190856	0.761862	0.404002	1.05358		0.932024	1.191	C	T	C	0.149621	57112.3	308.373	56803.9	0.834495	0.0625485	Neoplasms	Neoplasms	Cancer of other male genital organs (Phecode)
P386.2	Phecode	Peripheral or central vertigo	418444	0.761862	0.40622	1.04469		0.942286	1.15822	C	T	C	0.149423	125050	433.502	124617	0.830565	0.0526359	Sense organs	Sense organs	Peripheral or central vertigo (Phecode)
P625	Phecode	Pain and other symptoms associated with female genital organs	230940	0.761862	0.404006	1.02775		0.963751	1.09601	C	T	C	0.149305	68961	1134.07	67827	0.834489	0.0328061	Genitourinary	Genitourinary	Pain associated with female genitalia (Phecode)
P71.1	Phecode	HIV infection, symptomatic	420042	0.761862	0.406199	1.13048		0.84641	1.50988	C	T	C	0.1495	125593	55.6902	125537	0.830602	0.14765	Infectious diseases	Infectious diseases	HIV infection, symptomatic (Phecode)
P731.1	Phecode	Osteitis deformans [Paget's disease of bone]	401746	0.761862	0.405959	1.08685		0.893029	1.32273	C	T	C	0.149486	120111	119.851	119991	0.831027	0.100215	Musculoskeletal	Musculoskeletal	Osteitis deformans [Paget's disease of bone] (Phecode)
P731	Phecode	Osteitis deformans and osteopathies associated with other disorders classified elsewhere	401764	0.761862	0.405151	1.08446		0.895992	1.31258	C	T	C	0.149484	120115	126.835	119988	0.832456	0.0974038	Musculoskeletal	Musculoskeletal	Osteopathies with other disorders (Phecode)
Q1164	field_ID_phenotype	Phospholipids in Very Small VLDL	109397	0.761862	0.404788		0.00495748	-0.0067055	0.0166205	C	T	C	0.148898	32578			0.833105	0.00595061	Metabolomics	Metabolomics	Phospholipids in VS-VLDL (FIP)
Q1247	field_ID_phenotype	Tyrosine	112666	0.761862	0.404739		0.00490155	-0.00662866	0.0164317	C	T	C	0.149181	33615.2			0.83319	0.00588287	Metabolomics	Metabolomics	Tyrosine (FIP)
P611.3	Phecode	Lump or mass in breast	422435	0.762073	0.406731	1.03636		0.952504	1.12761	C	T	C	0.149423	126243	650.307	125593	0.82966	0.0430511	Genitourinary	Genitourinary	Lump or mass in breast (Phecode)
P429.2	Phecode	Abnormal function study of cardiovascular system	415699	0.763179	0.408489	1.0476		0.938228	1.16972	C	T	C	0.149461	124262	379.706	123882	0.826555	0.0562567	Circulatory system	Circulatory system	Abnormal function study of cardiovascular system (Phecode)
P451	Phecode	Phlebitis and thrombophlebitis	388830	0.763179	0.409316	1.01937		0.973952	1.06691	C	T	C	0.149366	116156	2258.28	113898	0.825098	0.0232563	Circulatory system	Circulatory system	Phlebitis and thrombophlebitis (Phecode)
P527	Phecode	Diseases of the salivary glands	421825	0.763179	0.408344	1.04781		0.937994	1.17049	C	T	C	0.149459	126091	376.64	125715	0.826812	0.0564897	Digestive	Digestive	Diseases of the salivary glands (Phecode)
P610.8	Phecode	Other specified benign mammary dysplasias	231232	0.763179	0.409285	0.947969		0.834977	1.07625	C	T	C	0.149036	68923.6	282.502	68641.1	-0.825152	0.0647555	Genitourinary	Genitourinary	Other specified benign mammary dysplasias (Phecode)
Q1187	field_ID_phenotype	Total Cholesterol	109397	0.763179	0.408684		-0.00483098	-0.0162911	0.00662918	C	T	C	0.148898	32578			-0.826214	0.00584713	Metabolomics	Metabolomics	Total Cholesterol (FIP)
Q1213	field_ID_phenotype	Total Phospholipids in Lipoprotein Particles	109397	0.764574	0.410464		-0.00473431	-0.0160079	0.00653929	C	T	C	0.148898	32578			-0.82308	0.00575195	Metabolomics	Metabolomics	Total Phospholipids in Lipoprotein Particles (FIP)
P433.12	Phecode	Cerebral atherosclerosis	409961	0.766542	0.411921	1.06134		0.920657	1.22351	C	T	C	0.149416	122510	229.157	122280	0.820518	0.0725509	Circulatory system	Circulatory system	Cerebral atherosclerosis (Phecode)
P535.2	Phecode	Atrophic gastritis	383341	0.767145	0.412646	1.05774		0.924821	1.20975	C	T	C	0.149187	114379	256.408	114123	0.819246	0.0685142	Digestive	Digestive	Atrophic gastritis (Phecode)
P276.12	Phecode	Hyposmolality and/or hyponatremia	414008	0.769048	0.414072	0.980796		0.936204	1.02751	C	T	C	0.149401	123706	2163.63	121542	-0.81675	0.0237408	Endocrine/Metabolic	Endocrine/Metabolic	Hyposmolality and/or hyponatremia (Phecode)
P560.2	Phecode	Impaction of intestine	312900	0.769699	0.415225	0.939675		0.809044	1.0914	C	T	C	0.149093	93302.3	202.749	93099.5	-0.814733	0.0763696	Digestive	Digestive	Impaction of intestine (Phecode)
Q0340	field_ID_phenotype	E6 antigen for Human Papillomavirus type-16	8900	0.769699	0.415227		0.0160786	-0.0225992	0.0547564	C	T	C	0.148868	2649.85			0.814767	0.0197339	Quantitative Measure	Infection Antigens	E6 antigen for Human Papillomavirus type-16 (FIP)
P200	Phecode	Myeloproliferative disease	422588	0.770109	0.415851	0.965823		0.888214	1.05021	C	T	C	0.149457	126317	652.358	125665	-0.81364	0.0427397	Neoplasms	Neoplasms	Myeloproliferative disease (Phecode)
P714.2	Phecode	Juvenile rheumatoid arthritis	355955	0.770121	0.41626	0.813938		0.495481	1.33707	C	T	C	0.149099	106145	18.0275	106127	-0.812927	0.253247	Musculoskeletal	Musculoskeletal	Juvenile rheumatoid arthritis (Phecode)
P420	Phecode	Carditis	426619	0.770647	0.416947	1.02321		0.968059	1.08151	C	T	C	0.14944	127508	1517.05	125991	0.811729	0.028271	Circulatory system	Circulatory system	Carditis (Phecode)
P483	Phecode	Acute bronchitis and bronchiolitis	404222	0.771168	0.417998	0.926185		0.769319	1.11504	C	T	C	0.149361	120750	131.463	120618	-0.8099	0.0946795	Respiratory	Respiratory	Acute bronchitis and bronchiolitis (Phecode)
Q0342	field_ID_phenotype	L1 antigen for Human Papillomavirus type-16	8900	0.771168	0.418035		-0.0168404	-0.0575958	0.0239149	C	T	C	0.148868	2649.85			-0.809873	0.0207939	Quantitative Measure	Infection Antigens	L1 antigen for Human Papillomavirus type-16 (FIP)
P561.2	Phecode	Flatulence	315416	0.771265	0.419256	1.02757		0.961949	1.09766	C	T	C	0.14916	94094.8	1066.53	93028.2	0.807713	0.0336678	Digestive	Digestive	Flatulence (Phecode)
P726.2	Phecode	Synoviopathy	384524	0.771265	0.419297	1.06886		0.909363	1.25633	C	T	C	0.149341	114851	177.255	114673	0.807642	0.0824519	Musculoskeletal	Musculoskeletal	Synoviopathy (Phecode)
Q1057	field_ID_phenotype	Cholesteryl Esters in Very Small VLDL	109397	0.771265	0.418593		-0.00470783	-0.0161154	0.00669969	C	T	C	0.148898	32578			-0.808868	0.00582027	Metabolomics	Metabolomics	Cholesteryl Esters in VS-VLDL (FIP)
P293.1	Phecode	Swelling, mass, or lump in head and neck [Space-occupying lesion, intracranial NOS]	426396	0.77168	0.419926	0.959732		0.868507	1.06054	C	T	C	0.149507	127498	457.119	127041	-0.806549	0.0509593	Psychiatric disorders	Psychiatric disorders	Swelling, mass, or lump in head and neck (Phecode)
P729.3	Phecode	Panniculitis	384258	0.77184	0.420417	0.898997		0.693855	1.16479	C	T	C	0.149325	114758	67.1609	114691	-0.805698	0.132154	Musculoskeletal	Musculoskeletal	Panniculitis (Phecode)
P609.1	Phecode	Infertility, male	172066	0.772322	0.421083	0.827843		0.522469	1.3117	C	T	C	0.149811	51554.6	21.0903	51533.5	-0.804544	0.23483	Genitourinary	Genitourinary	Infertility, male (Phecode)
Q1077	field_ID_phenotype	Concentration of LDL Particles	109397	0.772986	0.421849		0.0048437	-0.00697557	0.016663	C	T	C	0.148898	32578			0.80322	0.00603035	Metabolomics	Metabolomics	Concentration of LDL Particles (FIP)
P145.1	Phecode	Cancer of lip	425504	0.77363	0.423808	1.1465		0.820124	1.60276	C	T	C	0.149481	127210	41.6549	127168	0.799832	0.170928	Neoplasms	Neoplasms	Cancer of lip (Phecode)
P259.1	Phecode	Nonspecific abnormal results of other endocrine function study	421761	0.77363	0.423818	1.19351		0.773681	1.84115	C	T	C	0.149452	126066	25.0118	126041	0.799815	0.221175	Endocrine/Metabolic	Endocrine/Metabolic	Abnormal results of other endocrine function study (Phecode)
P561.1	Phecode	Diarrhea	313397	0.77363	0.423265	1.04553		0.937586	1.16589	C	T	C	0.149127	93471.9	389.467	93082.4	0.800769	0.0555961	Digestive	Digestive	Diarrhea (Phecode)
Q1027	field_ID_phenotype	Cholesterol to Total Lipids in Chylomicrons and Extremely Large VLDL percentage	102373	0.77363	0.423068		-0.00489629	-0.0168753	0.00708274	C	T	C	0.149646	30639.4			-0.801113	0.00611186	Metabolomics	Metabolomics	Cholesterol-Total Lipids in ChyloM and EL-VLDL % (FIP)
P260.6	Phecode	Anorexia	422103	0.773717	0.424675	1.03458		0.951744	1.12461	C	T	C	0.149455	126171	663.801	125507	0.798336	0.0425772	Endocrine/Metabolic	Endocrine/Metabolic	Anorexia (Phecode)
P430.2	Phecode	Intracerebral hemorrhage	410990	0.773717	0.424344	1.03706		0.948484	1.13392	C	T	C	0.149424	122823	580.691	122243	0.798907	0.0455539	Circulatory system	Circulatory system	Intracerebral hemorrhage (Phecode)
P117.4	Phecode	Aspergillosis	423199	0.778457	0.433342	1.08397		0.885972	1.32621	C	T	C	0.149408	126459	113.992	126345	0.783485	0.102909	Infectious diseases	Infectious diseases	Aspergillosis (Phecode)
P278.3	Phecode	Localized adiposity	402265	0.778457	0.428779	1.16259		0.800513	1.68844	C	T	C	0.149217	120050	33.6237	120016	0.791283	0.190388	Endocrine/Metabolic	Endocrine/Metabolic	Localized adiposity (Phecode)
P290.12	Phecode	Dementia with cerebral degenerations	410302	0.778457	0.430159	0.915507		0.735217	1.14001	C	T	C	0.149333	122543	94.2667	122449	-0.78892	0.111896	Psychiatric disorders	Psychiatric disorders	Dementia with cerebral degenerations (Phecode)
P338	Phecode	Pain	428777	0.778457	0.435008	1.04075		0.941448	1.15052	C	T	C	0.149497	128202	458.451	127743	0.780651	0.0511626	Neurological	Neurological	Pain (Phecode)
P359.2	Phecode	Myopathy	425066	0.778457	0.431833	0.939478		0.804049	1.09772	C	T	C	0.149432	127037	187.098	126850	-0.786059	0.079422	Neurological	Neurological	Myopathy (Phecode)
P361	Phecode	Retinal detachments and defects	410155	0.778457	0.433254	0.978396		0.926383	1.03333	C	T	C	0.149454	122599	1545.99	121053	-0.783635	0.0278711	Sense organs	Sense organs	Retinal detachments and defects (Phecode)
P364	Phecode	Corneal opacity and other disorders of cornea	408096	0.778457	0.431755	1.02889		0.958377	1.10458	C	T	C	0.149524	122041	920.04	121121	0.786192	0.0362199	Sense organs	Sense organs	Corneal opacity and other disorders of cornea (Phecode)
P420.2	Phecode	Pericarditis	424999	0.778457	0.429366	1.02849		0.959281	1.10268	C	T	C	0.149447	127030	955.107	126074	0.790277	0.0355409	Circulatory system	Circulatory system	Pericarditis (Phecode)
P513.3	Phecode	Hypoventilation	428008	0.778457	0.428521	1.09505		0.874602	1.37107	C	T	C	0.149485	127961	91.9805	127869	0.791726	0.114691	Respiratory	Respiratory	Hypoventilation (Phecode)
P619.4	Phecode	Noninflammatory disorders of vagina	229188	0.778457	0.431648	1.03242		0.953496	1.11788	C	T	C	0.149167	68374.5	733.953	67640.6	0.786375	0.0405766	Genitourinary	Genitourinary	Noninflammatory disorders of vagina (Phecode)
P665	Phecode	Obstetrical/birth trauma	235895	0.778457	0.431869	0.978119		0.925621	1.0336	C	T	C	0.149323	70449.3	1833.79	68615.5	-0.785998	0.0281471	Pregnancy complications	Pregnancy complications	Obstetrical/birth trauma (Phecode)
P686	Phecode	Other local infections of skin and subcutaneous tissue	417955	0.778457	0.434688	1.01788		0.973614	1.06416	C	T	C	0.149409	124893	2364.65	122528	0.781195	0.0226853	Dermatologic	Dermatologic	Other local infections of skin (Phecode)
P720	Phecode	Spinal stenosis	410697	0.778457	0.433001	0.982917		0.941478	1.02618	C	T	C	0.14932	122650	2521.48	120129	-0.784067	0.0219766	Musculoskeletal	Musculoskeletal	Spinal stenosis (Phecode)
P740.1	Phecode	Osteoarthritis; localized	409337	0.778457	0.434671	0.990655		0.967594	1.01427	C	T	C	0.149288	122219	9112.86	113106	-0.781223	0.0120178	Musculoskeletal	Musculoskeletal	Osteoarthritis; localized (Phecode)
P750.2	Phecode	Lower gastrointestinal congenital anomalies	426145	0.778457	0.428947	1.0607		0.916599	1.22745	C	T	C	0.149518	127433	216.616	127216	0.790994	0.0744977	Congenital anomalies	Congenital anomalies	Lower gastrointestinal congenital anomalies (Phecode)
Q0360	field_ID_phenotype	HBc antigen for Hepatitis B Virus	8900	0.778457	0.433492		0.014976	-0.0224983	0.0524502	C	T	C	0.148868	2649.85			0.783266	0.0191199	Quantitative Measure	Infection Antigens	HBc antigen for Hepatitis B Virus (FIP)
Q0380	field_ID_phenotype	HTLV-1 env antigen for Human T-Lymphotropic Virus 1	8900	0.778457	0.433193		-0.0161543	-0.0565511	0.0242424	C	T	C	0.148868	2649.85			-0.783775	0.020611	Quantitative Measure	Infection Antigens	HTLV-1 env antigen (FIP)
Q0615	field_ID_phenotype	Neutrophil count	416440	0.778457	0.434769		0.00240786	-0.00363436	0.00845007	C	T	C	0.149403	124435			0.781057	0.00308282	Quantitative Measure	Blood Count	Neutrophil count (FIP)
Q1054	field_ID_phenotype	Cholesteryl Esters in VLDL	109397	0.778457	0.433245		0.00472653	-0.00709481	0.0165479	C	T	C	0.148898	32578			0.783653	0.00603141	Metabolomics	Metabolomics	Cholesteryl Esters in VLDL (FIP)
P255	Phecode	Disorders of adrenal glands	422976	0.779118	0.439043	1.04027		0.941272	1.14969	C	T	C	0.149457	126434	461.397	125972	0.77381	0.051025	Endocrine/Metabolic	Endocrine/Metabolic	Disorders of adrenal glands (Phecode)
P365.1	Phecode	Open-angle glaucoma	408061	0.779118	0.43584	0.971332		0.902807	1.04506	C	T	C	0.14946	121978	859.719	121118	-0.779236	0.0373271	Sense organs	Sense organs	Open-angle glaucoma (Phecode)
P394.2	Phecode	Mitral valve disease	420742	0.779118	0.43723	0.982828		0.940804	1.02673	C	T	C	0.149532	125828	2457.13	123371	-0.77688	0.0222959	Circulatory system	Circulatory system	Mitral valve disease (Phecode)
P427.5	Phecode	Arrhythmia (cardiac) NOS	385513	0.779118	0.436426	1.03324		0.951557	1.12194	C	T	C	0.149239	115067	682.703	114384	0.778242	0.0420195	Circulatory system	Circulatory system	Arrhythmia (cardiac) NOS (Phecode)
P441.1	Phecode	Acute vascular insufficiency of intestine	413429	0.779118	0.438939	1.05844		0.916646	1.22218	C	T	C	0.149429	123557	223.451	123333	0.773985	0.0733861	Circulatory system	Circulatory system	Acute vascular insufficiency of intestine (Phecode)
P480	Phecode	Pneumonia	428044	0.779118	0.438361	1.00969		0.985357	1.03463	C	T	C	0.14947	127959	8424.77	119535	0.774964	0.0124485	Respiratory	Respiratory	Pneumonia (Phecode)
P540	Phecode	Appendiceal conditions	428791	0.779118	0.437763	1.02433		0.963979	1.08847	C	T	C	0.149502	128211	1256.34	126954	0.775976	0.0309848	Digestive	Digestive	Appendiceal conditions (Phecode)
P661	Phecode	Fetal distress and abnormal forces of labor	232693	0.779118	0.438158	0.968147		0.892074	1.05071	C	T	C	0.149343	69502.3	752.02	68750.3	-0.775307	0.041753	Pregnancy complications	Pregnancy complications	Fetal distress and abnormal forces of labor (Phecode)
P724.8	Phecode	Other symptoms referable to back	403354	0.779118	0.437967	1.11873		0.842556	1.48543	C	T	C	0.149382	120508	57.8707	120450	0.775631	0.144651	Musculoskeletal	Musculoskeletal	Other symptoms referable to back (Phecode)
P528.7	Phecode	Sialolithiasis	421140	0.780332	0.440135	1.07556		0.893952	1.29407	C	T	C	0.149471	125896	135.29	125761	0.771965	0.0943631	Digestive	Digestive	Sialolithiasis (Phecode)
P470	Phecode	Septal Deviations/Turbinate Hypertrophy	408056	0.780771	0.440791	1.01983		0.970167	1.07203	C	T	C	0.1495	122009	1872.9	120136	0.770858	0.02547	Respiratory	Respiratory	Septal Deviations/Turbinate Hypertrophy (Phecode)
P540.1	Phecode	Appendicitis	428442	0.78117	0.441611	1.02538		0.961959	1.09299	C	T	C	0.149493	128098	1135.88	126962	0.769475	0.0325776	Digestive	Digestive	Appendicitis (Phecode)
P578.8	Phecode	Hemorrhage of rectum and anus	409003	0.78117	0.442241	0.988258		0.958928	1.01848	C	T	C	0.149553	122335	5257.44	117078	-0.768415	0.0153715	Digestive	Digestive	Hemorrhage of rectum and anus (Phecode)
Q1185	field_ID_phenotype	Saturated Fatty Acids to Total Fatty Acids percentage	112752	0.78117	0.442229		0.0045386	-0.00703747	0.0161147	C	T	C	0.149169	33638.1			0.768438	0.00590626	Metabolomics	Metabolomics	Saturated Fatty Acids to Total Fatty Acids % (FIP)
P2059	CP	Family history Severe depression	429998	0.782738	0.444356	1.00669		0.989641	1.02403	C	T	C	0.14951	128578	18435	110143	0.764859	0.00871348	Psychiatric disorders	Psychiatric disorders	Family history Severe depression (CP)
P602	Phecode	Other disorders of prostate	171402	0.782738	0.44369	1.03307		0.950555	1.12274	C	T	C	0.149528	51258.9	677.832	50581.1	0.765977	0.0424706	Genitourinary	Genitourinary	Other disorders of prostate (Phecode)
P608	Phecode	Other disorders of male genital organs	175974	0.782738	0.443958	0.976281		0.918088	1.03816	C	T	C	0.14976	52707.6	1236.83	51470.8	-0.765527	0.0313566	Genitourinary	Genitourinary	Other disorders of male genital organs (Phecode)
P242.3	Phecode	Exophthalmos	401837	0.783687	0.445453	0.893798		0.669865	1.19259	C	T	C	0.149368	120044	54.0668	119989	-0.763017	0.147147	Endocrine/Metabolic	Endocrine/Metabolic	Exophthalmos (Phecode)
P427.12	Phecode	Paroxysmal ventricular tachycardia	385366	0.783687	0.446851	1.03417		0.948401	1.1277	C	T	C	0.149237	115021	618.691	114403	0.760675	0.0441743	Circulatory system	Circulatory system	Paroxysmal ventricular tachycardia (Phecode)
P603	Phecode	Other disorders of testis	175331	0.783687	0.447353	1.02589		0.960437	1.0958	C	T	C	0.149885	52558.9	1079.45	51479.4	0.759835	0.0336351	Genitourinary	Genitourinary	Other disorders of testis (Phecode)
P70.3	Phecode	Viral hepatitis C	420295	0.783687	0.446677	0.928181		0.766066	1.1246	C	T	C	0.149479	125651	122.949	125528	-0.760967	0.0979397	Infectious diseases	Infectious diseases	Viral hepatitis C (Phecode)
P818	Phecode	Intracranial hemorrhage (injury)	424555	0.783687	0.446563	1.03645		0.945178	1.13653	C	T	C	0.14952	126959	543.899	126415	0.761157	0.0470322	Injuries & poisonings	Injuries & poisonings	Intracranial hemorrhage (injury) (Phecode)
Q1206	field_ID_phenotype	Total Lipids in Small HDL	109397	0.783687	0.446979		0.0045679	-0.00720507	0.0163409	C	T	C	0.148898	32578			0.760464	0.00600673	Metabolomics	Metabolomics	Total Lipids in S-HDL (FIP)
P380.4	Phecode	Impacted cerumen	427225	0.784767	0.448483	0.938774		0.797272	1.10539	C	T	C	0.149515	127753	169.91	127583	-0.757946	0.0833578	Sense organs	Sense organs	Impacted cerumen (Phecode)
P8	Phecode	Intestinal infection	428839	0.784767	0.44879	1.01822		0.971734	1.06694	C	T	C	0.149511	128232	2138.59	126094	0.757434	0.0238438	Infectious diseases	Infectious diseases	Intestinal infection (Phecode)
P302	Phecode	Sexual and gender identity disorders	355213	0.786203	0.450094	0.941094		0.803913	1.10169	C	T	C	0.149624	106297	183.867	106113	-0.755258	0.0803856	Psychiatric disorders	Psychiatric disorders	Sexual and gender identity disorders (Phecode)
P505	Phecode	Other pulmonary inflamation or edema	402308	0.786203	0.450433	1.11042		0.845965	1.45756	C	T	C	0.149481	120275	62.8629	120212	0.754693	0.138788	Respiratory	Respiratory	Other pulmonary inflamation or edema (Phecode)
P110.1	Phecode	Dermatophytosis	423456	0.786644	0.451097	1.0594		0.911762	1.23095	C	T	C	0.149411	126538	204.992	126333	0.753588	0.0765731	Infectious diseases	Infectious diseases	Dermatophytosis (Phecode)
P229	Phecode	Benign neoplasm of unspecified sites	428787	0.786748	0.453048	0.973605		0.907899	1.04407	C	T	C	0.149493	128202	939.11	127263	-0.750343	0.0356501	Neoplasms	Neoplasms	Benign neoplasm of unspecified sites (Phecode)
P381.1	Phecode	Otitis media	426100	0.786748	0.452766	0.970435		0.897311	1.04952	C	T	C	0.149464	127373	746.127	126627	-0.750812	0.0399713	Sense organs	Sense organs	Otitis media (Phecode)
P416	Phecode	Cardiomegaly	421434	0.786748	0.451585	0.983401		0.941464	1.02721	C	T	C	0.149368	125898	2479.43	123418	-0.752775	0.0222357	Circulatory system	Circulatory system	Cardiomegaly (Phecode)
P613.7	Phecode	Other signs and symptoms in breast	427235	0.786748	0.453213	1.04885		0.925951	1.18806	C	T	C	0.149442	127694	297.757	127396	0.75007	0.0635875	Genitourinary	Genitourinary	Other signs and symptoms in breast (Phecode)
Q0208	combined_field_ID_phenotype	Carotid intima media thickness (IMT) (max)	45009	0.786748	0.453022		-0.00645942	-0.0233309	0.0104121	C	T	C	0.149614	13467.9			-0.750393	0.00860805	Quantitative Measure	Imaging	Carotid IMT (max) (cFIP)
P189.11	Phecode	Malignant neoplasm of kidney, except pelvis	423838	0.787153	0.454093	0.969517		0.894036	1.05137	C	T	C	0.149504	126731	698.298	126032	-0.748609	0.0413536	Neoplasms	Neoplasms	Malignant neoplasm of kidney, except pelvis (Phecode)
P579.2	Phecode	Splenomegaly	394480	0.787153	0.454269	0.952926		0.83987	1.0812	C	T	C	0.149565	118001	285.6	117715	-0.748317	0.0644348	Digestive	Digestive	Splenomegaly (Phecode)
P227	Phecode	Benign neoplasm of other endocrine glands and related structures	427658	0.787597	0.456071	1.03463		0.946037	1.13151	C	T	C	0.149532	127897	575.62	127321	0.745332	0.0456707	Neoplasms	Neoplasms	Benign neoplasm of other endocrine glands (Phecode)
P277.1	Phecode	Disorders of porphyrin metabolism	425005	0.787597	0.455879	1.20905		0.734074	1.99134	C	T	C	0.149433	127020	18.9647	127001	0.74565	0.254585	Endocrine/Metabolic	Endocrine/Metabolic	Disorders of porphyrin metabolism (Phecode)
P456	Phecode	Chronic venous insufficiency [CVI]	382872	0.787597	0.456172	1.05915		0.910574	1.23196	C	T	C	0.149306	114330	202.408	114128	0.745164	0.0771154	Circulatory system	Circulatory system	Chronic venous insufficiency [CVI] (Phecode)
P697	Phecode	Sarcoidosis	418724	0.787597	0.455272	1.04679		0.928392	1.18028	C	T	C	0.149373	125092	320.306	124772	0.746654	0.0612381	Dermatologic	Dermatologic	Sarcoidosis (Phecode)
P500.2	Phecode	Pneumoconiosis	402678	0.788156	0.456908	0.941307		0.802648	1.10392	C	T	C	0.14947	120377	180.984	120196	-0.743948	0.0813043	Respiratory	Respiratory	Pneumoconiosis (Phecode)
P204.22	Phecode	Myeloid leukemia, chronic	420896	0.788168	0.459344	1.09013		0.867363	1.37012	C	T	C	0.149474	125826	88.8314	125737	0.739928	0.116634	Neoplasms	Neoplasms	Myeloid leukemia, chronic (Phecode)
P287.1	Phecode	Spontaneous ecchymoses	424018	0.788168	0.459387	1.08962		0.868017	1.3678	C	T	C	0.14948	126765	89.5532	126675	0.739857	0.11601	Haematopoietic	Haematopoietic	Spontaneous ecchymoses (Phecode)
P295	Phecode	Schizophrenia and other psychotic disorders	356104	0.788168	0.459172	0.963792		0.874125	1.06266	C	T	C	0.149616	106558	479.616	106078	-0.740211	0.0498233	Psychiatric disorders	Psychiatric disorders	Schizophrenia and other psychotic disorders (Phecode)
P300.8	Phecode	Acute reaction to stress	354826	0.788168	0.45803	1.1047		0.849238	1.43701	C	T	C	0.149635	106189	67.1844	106122	0.742095	0.134182	Psychiatric disorders	Psychiatric disorders	Acute reaction to stress (Phecode)
Q1146	field_ID_phenotype	Phosphatidylcholines	112752	0.788168	0.458771		-0.00412331	-0.0150314	0.0067848	C	T	C	0.149169	33638.1			-0.740874	0.00556546	Metabolomics	Metabolomics	Phosphatidylcholines (FIP)
Q1150	field_ID_phenotype	Phospholipids in IDL	109397	0.788168	0.458399		-0.00432178	-0.0157455	0.0071019	C	T	C	0.148898	32578			-0.741489	0.00582852	Metabolomics	Metabolomics	Phospholipids in IDL (FIP)
P222	Phecode	Benign neoplasm of male genital organs	190170	0.790083	0.460916	0.908922		0.705155	1.17157	C	T	C	0.149574	56889.1	70.106	56819	-0.737339	0.129514	Neoplasms	Neoplasms	Benign neoplasm of male genital organs (Phecode)
P315.3	Phecode	Mental retardation	427448	0.794279	0.465025	0.88894		0.648207	1.21908	C	T	C	0.14948	127790	45.1099	127745	-0.730597	0.161136	Psychiatric disorders	Psychiatric disorders	Mental retardation (Phecode)
P415.21	Phecode	Primary pulmonary hypertension	414822	0.794279	0.464615	1.05605		0.912447	1.22224	C	T	C	0.149399	123948	216.604	123731	0.731268	0.0745711	Circulatory system	Circulatory system	Primary pulmonary hypertension (Phecode)
P727	Phecode	Other disorders of synovium, tendon, and bursa	398027	0.794279	0.464917	1.01181		0.98045	1.04417	C	T	C	0.149321	118868	4821.79	114046	0.730774	0.0160621	Musculoskeletal	Musculoskeletal	Other disorders of synovium, tendon, and bursa (Phecode)
Q1044	field_ID_phenotype	Cholesteryl Esters in LDL	112825	0.794279	0.464795		0.00432508	-0.00727174	0.0159219	C	T	C	0.149152	33656.1			0.730977	0.00591685	Metabolomics	Metabolomics	Cholesteryl Esters in LDL (FIP)
P5000	field_ID_phenotype	Snoring	394002	0.797055	0.467067	1.00486		0.99182	1.01807	C	T	C	0.149563	117856	45422.2	72434.2	0.72726	0.0066627	Symptoms	Sleep	Snoring (FIP)
P255.12	Phecode	Hyperaldosteronism	421808	0.797944	0.468383	1.12957		0.812627	1.57012	C	T	C	0.149454	126082	42.859	126039	0.725113	0.168023	Endocrine/Metabolic	Endocrine/Metabolic	Hyperaldosteronism (Phecode)
P701.2	Phecode	Scar conditions and fibrosis of skin	425014	0.797944	0.468422	0.976		0.913968	1.04224	C	T	C	0.149513	127091	1064.88	126026	-0.725049	0.0335042	Dermatologic	Dermatologic	Scar conditions and fibrosis of skin (Phecode)
Q1084	field_ID_phenotype	Concentration of Small HDL Particles	109397	0.798538	0.469188		0.00436031	-0.00744685	0.0161675	C	T	C	0.148898	32578			0.723803	0.00602417	Metabolomics	Metabolomics	Concentration of S-HDL Particles (FIP)
P271.3	Phecode	Intestinal disaccharidase deficiencies and disaccharide malabsorption	428729	0.799809	0.470353	1.07764		0.879651	1.32018	C	T	C	0.149495	128186	112.075	128073	0.721905	0.103573	Endocrine/Metabolic	Endocrine/Metabolic	Intestinal disaccharidase deficiencies (Phecode)
P320	Phecode	Meningitis	427719	0.799975	0.470869	0.944049		0.807284	1.10398	C	T	C	0.149498	127887	185.353	127701	-0.721065	0.0798498	Neurological	Neurological	Meningitis (Phecode)
P530.1	Phecode	Esophagitis, GERD and related diseases	417811	0.8006	0.471655	1.00641		0.989045	1.02409	C	T	C	0.149437	124873	17819.4	107053	0.719789	0.00888212	Digestive	Digestive	Esophagitis, GERD and related diseases (Phecode)
P2058	CP	Family history Prostate cancer	429785	0.80244	0.47329	1.01717		0.970922	1.06563	C	T	C	0.149461	128472	126328	2144.19	0.717136	0.0237433	Neoplasms	Neoplasms	Family history Prostate cancer (CP)
P465.4	Phecode	Acute laryngitis and tracheitis	425363	0.80244	0.473578	0.914826		0.717144	1.167	C	T	C	0.149501	127185	76.255	127108	-0.71667	0.124215	Respiratory	Respiratory	Acute laryngitis and tracheitis (Phecode)
P244.5	Phecode	Congenital hypothyroidism	401732	0.802849	0.474239	1.17125		0.759667	1.80583	C	T	C	0.149389	120028	25	120003	0.715598	0.220896	Endocrine/Metabolic	Endocrine/Metabolic	Congenital hypothyroidism (Phecode)
P270.32	Phecode	Paraproteinemia	427782	0.803249	0.475662	0.953742		0.837361	1.0863	C	T	C	0.149486	127895	268.977	127626	-0.713296	0.0663985	Endocrine/Metabolic	Endocrine/Metabolic	Paraproteinemia (Phecode)
P350.6	Phecode	Disturbances of sensation of smell and taste	419680	0.803249	0.476126	0.876334		0.6095	1.25998	C	T	C	0.149406	125406	34.0236	125372	-0.712548	0.185263	Neurological	Neurological	Disturbances of sensation of smell and taste (Phecode)
P365.11	Phecode	Primary open angle glaucoma	408055	0.803249	0.476155	0.97375		0.905043	1.04767	C	T	C	0.149462	121978	859.719	121118	-0.712501	0.0373336	Sense organs	Sense organs	Primary open angle glaucoma (Phecode)
P426.91	Phecode	Cardiac pacemaker in situ	388847	0.803249	0.475632	1.01869		0.96815	1.07188	C	T	C	0.149235	116059	1830.77	114228	0.713346	0.025965	Circulatory system	Circulatory system	Cardiac pacemaker in situ (Phecode)
P621	Phecode	Endometrial hyperplasia	224927	0.806398	0.478443	0.963819		0.870442	1.06721	C	T	C	0.149194	67115.6	439.914	66675.7	-0.70881	0.0519917	Genitourinary	Genitourinary	Endometrial hyperplasia (Phecode)
P8.52	Phecode	Intestinal infection due to C. difficile	424028	0.806887	0.479155	1.03854		0.935276	1.1532	C	T	C	0.149478	126766	420.848	126345	0.707662	0.0534323	Infectious diseases	Infectious diseases	Intestinal infection due to C. difficile (Phecode)
P512.9	Phecode	Other dyspnea	413290	0.808079	0.480377	1.03421		0.941962	1.1355	C	T	C	0.149367	123464	528.883	122935	0.705696	0.0476699	Respiratory	Respiratory	Other dyspnea (Phecode)
P531.4	Phecode	Peptic ulcer, site unspecified	418402	0.808079	0.480708	0.949096		0.820814	1.09743	C	T	C	0.149486	125090	216.141	124874	-0.705165	0.0740895	Digestive	Digestive	Peptic ulcer, site unspecified (Phecode)
P276	Phecode	Disorders of fluid, electrolyte, and acid-base balance	428957	0.808562	0.482042	1.00933		0.983537	1.03579	C	T	C	0.149531	128284	7408.07	120876	0.703022	0.0132065	Endocrine/Metabolic	Endocrine/Metabolic	Disorders of fluid, electrolyte, acid-base balance (Phecode)
P339	Phecode	Other headache syndromes	424426	0.808562	0.483954	0.987769		0.95431	1.0224	C	T	C	0.1494	126819	3969.27	122849	-0.699958	0.0175821	Neurological	Neurological	Other headache syndromes (Phecode)
P378	Phecode	Strabismus and other disorders of binocular eye movements	415519	0.808562	0.483399	1.02754		0.952356	1.10867	C	T	C	0.149406	124162	799.609	123362	0.700846	0.0387701	Sense organs	Sense organs	Strabismus and other disorders (Phecode)
P473	Phecode	Diseases of the larynx and vocal cords	406362	0.808562	0.482754	1.02155		0.962504	1.08422	C	T	C	0.149509	121510	1310.33	120199	0.70188	0.0303769	Respiratory	Respiratory	Diseases of the larynx and vocal cords (Phecode)
P527.1	Phecode	Hypertrophy of salivary gland	420866	0.808562	0.483638	0.86657		0.58046	1.2937	C	T	C	0.149455	125801	27.9255	125773	-0.700464	0.204454	Digestive	Digestive	Hypertrophy of salivary gland (Phecode)
P695.4	Phecode	Lupus (localized and systemic)	416888	0.808562	0.482377	1.05174		0.91365	1.21071	C	T	C	0.1493	124483	233.106	124250	0.702484	0.0718166	Dermatologic	Dermatologic	Lupus (localized and systemic) (Phecode)
P739	Phecode	Contracture of joint	409199	0.808562	0.483295	1.046		0.922405	1.18616	C	T	C	0.149578	122415	291.459	122123	0.701013	0.0641569	Musculoskeletal	Musculoskeletal	Contracture of joint (Phecode)
Q0614	field_ID_phenotype	Monocyte count	416440	0.808641	0.484424		0.00208562	-0.00376063	0.00793186	C	T	C	0.149403	124435			0.699206	0.00298283	Quantitative Measure	Blood Count	Monocyte count (FIP)
P634	Phecode	Miscarriage; stillbirth	236000	0.808806	0.485368	0.981295		0.930598	1.03475	C	T	C	0.149306	70472.3	1864.49	68607.8	-0.697695	0.0270642	Pregnancy complications	Pregnancy complications	Miscarriage; stillbirth (Phecode)
Q0520	field_ID_phenotype	Lipoprotein A	331284	0.808806	0.48524		-0.00241349	-0.00919147	0.00436449	C	T	C	0.149216	98865.6			-0.6979	0.00345822	Quantitative Measure	Blood Biochemistry	Lipoprotein A (FIP)
P204	Phecode	Leukemia	423913	0.809501	0.487055	0.977348		0.916194	1.04258	C	T	C	0.149446	126704	1103.89	125600	-0.695001	0.0329673	Neoplasms	Neoplasms	Leukemia (Phecode)
P286.11	Phecode	Von willebrand's disease	423920	0.809501	0.486869	0.889329		0.638962	1.2378	C	T	C	0.149473	126729	41.0745	126688	-0.695298	0.168688	Haematopoietic	Haematopoietic	Von willebrand's disease (Phecode)
P4003	AP	Chronic obstructive pulmonary disease (spirometry GOLD1+)	302875	0.809501	0.486894	0.992739		0.972551	1.01335	C	T	C	0.150185	90974.5	13410.8	77563.7	-0.695257	0.0104821	Respiratory	Respiratory	COPD (GOLD1+ spiro) (AP)
P644	Phecode	Anemia during pregnancy	238655	0.810948	0.488349	1.04491		0.922809	1.18317	C	T	C	0.149278	71251.9	307.098	70944.8	0.692937	0.0634024	Pregnancy complications	Pregnancy complications	Anemia during pregnancy (Phecode)
P10	Phecode	Tuberculosis	401723	0.811248	0.500484	1.07974		0.86376	1.34971	C	T	C	0.149362	120004	92.9256	119911	0.673729	0.113868	Infectious diseases	Infectious diseases	Tuberculosis (Phecode)
P2017	CP	Acute angle closure glaucoma	194654	0.811248	0.495838	1.03453		0.938234	1.14072	C	T	C	0.150435	58565.4	486.31	58079.1	0.681053	0.0498521	Safety	Safety	Acute angle closure glaucoma (CP)
P2024	CP	Parkinson's disease simple	195557	0.811248	0.50014	1.023		0.95756	1.09292	C	T	C	0.150136	58720.2	1089.06	57631.2	0.674269	0.0337305	Neurological	Neurological	Parkinson's disease simple (CP)
P2025	CP	Motor neuron disease	192991	0.811248	0.499481	0.947257		0.809411	1.10858	C	T	C	0.15004	57912.6	184.196	57728.4	-0.675307	0.0802378	Neurological	Neurological	Motor neuron disease (CP)
P2031	CP	Haemarthrosis	203884	0.811248	0.500828	1.06638		0.884389	1.28583	C	T	C	0.15024	61263	132.133	61130.8	0.673188	0.0954775	Musculoskeletal	Musculoskeletal	Haemarthrosis (CP)
P2063	CP	Family history High blood pressure	430230	0.811248	0.496264	1.00418		0.992177	1.01634	C	T	C	0.149453	128598	65112.4	63485.5	0.680379	0.00613799	Circulatory system	Circulatory system	Family history High blood pressure (CP)
P2073	CP	Irritable Bowel Syndrome	169743	0.811248	0.499851	0.993024		0.973034	1.01342	C	T	C	0.148813	50519.8	17620.6	32899.2	-0.674724	0.0103756	Digestive	Digestive	IBS (CP)
P253	Phecode	Disorders of the pituitary gland and its hypothalamic control	422933	0.811248	0.500166	0.964622		0.868728	1.0711	C	T	C	0.149435	126402	416.189	125986	-0.674228	0.0534225	Endocrine/Metabolic	Endocrine/Metabolic	Disorders of the pituitary/hypothalamic control (Phecode)
P345.1	Phecode	Epilepsy	406123	0.811248	0.49948	1.03272		0.940597	1.13386	C	T	C	0.149241	121220	528.702	120691	0.675309	0.0476704	Safety	Safety	Epilepsy (Phecode)
P362.2	Phecode	Degeneration of macula and posterior pole of retina	410178	0.811248	0.493356	1.01608		0.970748	1.06352	C	T	C	0.14951	122651	2274.93	120376	0.684982	0.0232849	Sense organs	Sense organs	Degeneration of macula/posterior pole of retina (Phecode)
P363.4	Phecode	Choroidal degenerations	405545	0.811248	0.500729	0.853318		0.537761	1.35404	C	T	C	0.149483	121244	20.9725	121223	-0.673344	0.235575	Sense organs	Sense organs	Choroidal degenerations (Phecode)
P427.11	Phecode	Paroxysmal supraventricular tachycardia	387519	0.811248	0.492251	0.979373		0.922813	1.0394	C	T	C	0.149197	115634	1304.92	114329	-0.686733	0.0303507	Circulatory system	Circulatory system	Paroxysmal supraventricular tachycardia (Phecode)
P452	Phecode	Other venous embolism and thrombosis	383447	0.811248	0.491184	1.03818		0.933134	1.15505	C	T	C	0.149306	114502	405.703	114096	0.688427	0.0544271	Circulatory system	Circulatory system	Other venous embolism and thrombosis (Phecode)
P480.11	Phecode	Pneumococcal pneumonia	417485	0.811248	0.490115	1.01127		0.979586	1.04398	C	T	C	0.149456	124791	4767.91	120023	0.690126	0.0162423	Respiratory	Respiratory	Pneumococcal pneumonia (Phecode)
P500.1	Phecode	Extrinsic allergic alveolitis	402292	0.811248	0.495682	1.10442		0.829943	1.46966	C	T	C	0.149482	120271	57.0157	120214	0.6813	0.145776	Respiratory	Respiratory	Extrinsic allergic alveolitis (Phecode)
P509.2	Phecode	Respiratory insufficiency	407654	0.811248	0.499791	1.01718		0.968077	1.06878	C	T	C	0.149514	121900	1921.22	119979	0.674818	0.0252452	Respiratory	Respiratory	Respiratory insufficiency (Phecode)
P571.6	Phecode	Primary biliary cirrhosis	410331	0.811248	0.495422	0.93594		0.773719	1.13217	C	T	C	0.149297	122522	125.094	122397	-0.68171	0.0971152	Digestive	Digestive	Primary biliary cirrhosis (Phecode)
P645	Phecode	Late pregnancy and failed induction	238656	0.811248	0.491911	1.03676		0.935331	1.14919	C	T	C	0.149271	71248.6	454.73	70793.9	0.687273	0.0525299	Pregnancy complications	Pregnancy complications	Late pregnancy and failed induction (Phecode)
P686.3	Phecode	Pilonidal cyst	411869	0.811248	0.491436	0.950845		0.823668	1.09766	C	T	C	0.149329	123008	221.279	122787	-0.688027	0.0732587	Dermatologic	Dermatologic	Pilonidal cyst (Phecode)
P71	Phecode	Human immunodeficiency virus [HIV] disease	420079	0.811248	0.49366	1.09653		0.842227	1.42761	C	T	C	0.149498	125602	66.702	125535	0.6845	0.134622	Infectious diseases	Infectious diseases	Human immunodeficiency virus [HIV] disease (Phecode)
P747.13	Phecode	Congenital anomalies of great vessels	427333	0.811248	0.493042	1.01988		0.96407	1.07891	C	T	C	0.149469	127746	1482.37	126264	0.685479	0.0287106	Congenital anomalies	Congenital anomalies	Congenital anomalies of great vessels (Phecode)
P750	Phecode	Digestive congenital anomalies	426767	0.811248	0.496811	0.963912		0.866953	1.07171	C	T	C	0.14949	127595	405.828	127189	-0.679515	0.0540905	Congenital anomalies	Congenital anomalies	Digestive congenital anomalies (Phecode)
P752.11	Phecode	Spina bifida	428213	0.811248	0.498014	1.07539		0.871491	1.327	C	T	C	0.149502	128037	104.718	127932	0.677617	0.107264	Congenital anomalies	Congenital anomalies	Spina bifida (Phecode)
P805	Phecode	Fracture of vertebral column without mention of spinal cord injury	400041	0.811248	0.489009	0.977561		0.916691	1.04247	C	T	C	0.14956	119660	1115.4	118545	-0.691885	0.0328015	Injuries & poisonings	Injuries & poisonings	Fracture of vertebral column no spinal cord injury (Phecode)
P949	Phecode	Allergies, other	421417	0.811248	0.498507	1.04944		0.912585	1.20681	C	T	C	0.149538	126035	236.353	125799	0.67684	0.0712902	Injuries & poisonings	Injuries & poisonings	Allergies, other (Phecode)
Q0393	field_ID_phenotype	p101 k antigen for Human Herpesvirus-6	8900	0.811248	0.499441		-0.0136088	-0.0531009	0.0258832	C	T	C	0.148868	2649.85			-0.675397	0.0201494	Quantitative Measure	Infection Antigens	p101 k antigen for Human Herpesvirus-6 (FIP)
Q1041	field_ID_phenotype	Cholesteryl Esters in Chylomicrons and Extremely Large VLDL	92604	0.811248	0.494389		0.00440921	-0.00823718	0.0170556	C	T	C	0.150092	27798.3			0.683348	0.00645236	Metabolomics	Metabolomics	Cholesteryl Esters in Chylomicrons and EL-VLDL (FIP)
Q1147	field_ID_phenotype	Phosphoglycerides	112752	0.811248	0.499768		-0.00378875	-0.0147923	0.00721478	C	T	C	0.149169	33638.1			-0.674857	0.00561414	Metabolomics	Metabolomics	Phosphoglycerides (FIP)
Q1229	field_ID_phenotype	Triglycerides in Very Large HDL	14555	0.811248	0.494683		0.0112215	-0.020985	0.0434279	C	T	C	0.152027	4425.5			0.682896	0.0164322	Metabolomics	Metabolomics	Triglycerides in VL-HDL (FIP)
P540.11	Phecode	Acute appendicitis	427808	0.811619	0.501481	1.02484		0.954071	1.10087	C	T	C	0.149492	127908	902.703	127005	0.672162	0.0365093	Digestive	Digestive	Acute appendicitis (Phecode)
P389.5	Phecode	Disorders of acoustic nerve	417777	0.811965	0.504242	1.18742		0.717221	1.96588	C	T	C	0.149401	124832	18.4587	124814	0.66783	0.257226	Sense organs	Sense organs	Disorders of acoustic nerve (Phecode)
P414	Phecode	Other forms of chronic heart disease	386141	0.811965	0.504035	1.01599		0.9698	1.06437	C	T	C	0.149669	115587	2193.92	113393	0.668155	0.023738	Circulatory system	Circulatory system	Other forms of chronic heart disease (Phecode)
P624	Phecode	Symptoms involving female genital tract	235453	0.811965	0.504037	1.01454		0.972483	1.05841	C	T	C	0.149286	70299.8	2655.88	67643.9	0.668151	0.0215996	Genitourinary	Genitourinary	Symptoms involving female genital tract (Phecode)
P627.5	Phecode	Premature menopause and other ovarian failure	203008	0.811965	0.50256	0.839122		0.502509	1.40122	C	T	C	0.148928	60467.3	17	60450.3	-0.670467	0.261608	Genitourinary	Genitourinary	Premature menopause and other ovarian failure (Phecode)
P716.8	Phecode	Palindromic rheumatism	357264	0.811965	0.502709	0.855655		0.542401	1.34982	C	T	C	0.149137	106563	21.5491	106541	-0.670233	0.232587	Musculoskeletal	Musculoskeletal	Palindromic rheumatism (Phecode)
Q1061	field_ID_phenotype	Cholesteryl Esters to Total Lipids in Large LDL percentage	112821	0.811965	0.503824		0.00396849	-0.00766687	0.0156038	C	T	C	0.149157	33656			0.668488	0.00593652	Metabolomics	Metabolomics	Cholesteryl Esters to Total Lipids in L-LDL % (FIP)
P751.21	Phecode	Cystic kidney disease	426129	0.812204	0.504815	1.05253		0.905511	1.22341	C	T	C	0.149515	127426	203.722	127222	0.666932	0.0767621	Congenital anomalies	Congenital anomalies	Cystic kidney disease (Phecode)
P70	Phecode	Viral hepatitis	421997	0.812798	0.505609	1.02744		0.948738	1.11266	C	T	C	0.149504	126180	726.644	125454	0.665691	0.0406582	Infectious diseases	Infectious diseases	Viral hepatitis (Phecode)
P338.1	Phecode	Acute pain	428098	0.816976	0.508869	1.05101		0.90677	1.2182	C	T	C	0.149493	127995	211.365	127784	0.660599	0.0753189	Neurological	Neurological	Acute pain (Phecode)
P362.29	Phecode	Macular degeneration (senile) of retina NOS	410175	0.816976	0.509062	1.0155		0.97018	1.06294	C	T	C	0.149508	122649	2272.93	120376	0.6603	0.0232938	Sense organs	Sense organs	Macular degeneration (senile) of retina NOS (Phecode)
P369.2	Phecode	Eye infection, viral	415059	0.818033	0.510148	0.924944		0.733293	1.16668	C	T	C	0.149311	123946	83.9727	123862	-0.658607	0.118465	Sense organs	Sense organs	Eye infection, viral (Phecode)
P194	Phecode	Cancer of other endocrine glands	426155	0.818569	0.51091	1.09688		0.832591	1.44507	C	T	C	0.149513	127431	61.0236	127370	0.657422	0.140658	Neoplasms	Neoplasms	Cancer of other endocrine glands (Phecode)
P241.1	Phecode	Nontoxic uninodular goiter	402565	0.818764	0.511695	0.959057		0.846479	1.08661	C	T	C	0.14937	120262	291.871	119970	-0.656201	0.0637075	Endocrine/Metabolic	Endocrine/Metabolic	Nontoxic uninodular goiter (Phecode)
P296	Phecode	Mood disorders	356820	0.818764	0.512223	0.973577		0.898649	1.05475	C	T	C	0.149595	106757	715.244	106041	-0.655381	0.04086	Psychiatric disorders	Psychiatric disorders	Mood disorders (Phecode)
P642.1	Phecode	Preeclampsia and eclampsia	237765	0.818764	0.512316	0.932124		0.755374	1.15023	C	T	C	0.149271	70982.7	103.871	70878.9	-0.655235	0.107274	Pregnancy complications	Pregnancy complications	Preeclampsia and eclampsia (Phecode)
P681.7	Phecode	Cellulitis and abscess of trunk	412281	0.818821	0.51278	1.03695		0.930196	1.15595	C	T	C	0.149364	123160	390.616	122770	0.654515	0.0554293	Dermatologic	Dermatologic	Cellulitis and abscess of trunk (Phecode)
P2016	CP	Bleeding events	223535	0.819006	0.515464	0.99308		0.972512	1.01408	C	T	C	0.150109	67109	13058.2	54050.8	-0.650354	0.0106781	Safety	Safety	Bleeding events (CP)
P2210	CP	Migraine (primary care)	200662	0.819006	0.513835	0.992995		0.972258	1.01417	C	T	C	0.149942	60175.2	14022.8	46152.4	-0.652878	0.0107676	Neurological	Neurological	Migraine (primary care) (CP)
P597	Phecode	Other disorders of urethra and urinary tract	413620	0.819006	0.514864	0.98392		0.937071	1.03311	C	T	C	0.149327	123529	1952.14	121577	-0.651283	0.0248909	Genitourinary	Genitourinary	Other disorders of urethra and urinary tract (Phecode)
P702.2	Phecode	Seborrheic keratosis	424228	0.819006	0.515404	1.01743		0.965818	1.07179	C	T	C	0.149403	126762	1717.39	125045	0.650447	0.0265595	Dermatologic	Dermatologic	Seborrheic keratosis (Phecode)
P743.2	Phecode	Pathologic fracture	415040	0.819006	0.51449	1.03251		0.937812	1.13678	C	T	C	0.149546	124135	499.33	123636	0.651862	0.0490832	Musculoskeletal	Musculoskeletal	Pathologic fracture (Phecode)
Q1120	field_ID_phenotype	Free Cholesterol to Total Lipids in Small HDL percentage	109397	0.819006	0.514891		-0.00374846	-0.0150297	0.0075328	C	T	C	0.148898	32578			-0.651243	0.00575585	Metabolomics	Metabolomics	Free Cholesterol to Total Lipids in S-HDL % (FIP)
P800	Phecode	Fracture of lower limb	408204	0.819139	0.515976	1.01152		0.977159	1.04709	C	T	C	0.149635	122164	3991.28	118172	0.64956	0.0176327	Injuries & poisonings	Injuries & poisonings	Fracture of lower limb (Phecode)
P227.2	Phecode	Benign neoplasm of parathyroid gland	426670	0.819858	0.517715	1.04702		0.910952	1.20341	C	T	C	0.149518	127590	237.624	127352	0.646872	0.0710269	Neoplasms	Neoplasms	Benign neoplasm of parathyroid gland (Phecode)
P750.21	Phecode	Congenital anomalies of intestine	425934	0.819858	0.516909	1.06167		0.885926	1.27227	C	T	C	0.149508	127361	140.988	127220	0.648117	0.0923297	Congenital anomalies	Congenital anomalies	Congenital anomalies of intestine (Phecode)
Q0507	field_ID_phenotype	Direct bilirubin	352854	0.819858	0.517711		-0.00208584	-0.00840569	0.00423401	C	T	C	0.149221	105306			-0.646878	0.00322447	Quantitative Measure	Blood Biochemistry	Direct bilirubin (FIP)
P690.1	Phecode	Seborrheic dermatitis	417973	0.820066	0.518275	0.900241		0.654462	1.23832	C	T	C	0.149353	124851	44.3412	124807	-0.646007	0.162681	Dermatologic	Dermatologic	Seborrheic dermatitis (Phecode)
P174.3	Phecode	Neoplasm of uncertain behavior of breast	399379	0.820593	0.519895	0.903923		0.664536	1.22954	C	T	C	0.149323	119273	47.5883	119225	-0.643508	0.15697	Neoplasms	Neoplasms	Neoplasm of uncertain behavior of breast (Phecode)
P705.3	Phecode	Hidradenitis	417349	0.820593	0.519215	0.920378		0.715146	1.18451	C	T	C	0.149499	124786	71.2589	124715	-0.644555	0.128726	Dermatologic	Dermatologic	Hidradenitis (Phecode)
P740.11	Phecode	Osteoarthrosis, localized, primary	393370	0.820593	0.519615	1.01176		0.976383	1.04842	C	T	C	0.149412	117549	3783.24	113765	0.643939	0.0181607	Musculoskeletal	Musculoskeletal	Osteoarthrosis, localized, primary (Phecode)
P650	Phecode	Normal delivery	238661	0.821524	0.520914	0.972432		0.892877	1.05908	C	T	C	0.149234	71232.7	665.519	70567.1	-0.641938	0.0435475	Pregnancy complications	Pregnancy complications	Normal delivery (Phecode)
P497	Phecode	Bronchitis	379181	0.823541	0.5228	0.963085		0.858151	1.08085	C	T	C	0.14961	113459	342.824	113116	-0.639035	0.0588594	Respiratory	Respiratory	Bronchitis (Phecode)
P696.41	Phecode	Psoriasis vulgaris	414016	0.823541	0.523054	1.02046		0.958962	1.0859	C	T	C	0.149379	123691	1199.64	122491	0.638645	0.0317137	Dermatologic	Dermatologic	Psoriasis vulgaris (Phecode)
P592.11	Phecode	Acute cystitis	387885	0.824431	0.52405	0.920553		0.713595	1.18753	C	T	C	0.149637	116084	69.7687	116014	-0.637115	0.12993	Genitourinary	Genitourinary	Acute cystitis (Phecode)
P703.1	Phecode	Ingrowing nail	421893	0.824462	0.524501	1.03534		0.930321	1.15221	C	T	C	0.149519	126162	403.546	125759	0.636422	0.0545701	Dermatologic	Dermatologic	Ingrowing nail (Phecode)
P289.3	Phecode	Personal history of diseases of blood and blood-forming organs	416256	0.826104	0.526409	1.04313		0.915373	1.18873	C	T	C	0.149347	124333	269.883	124063	0.633496	0.0666611	Haematopoietic	Haematopoietic	History of blood and blood-forming organs disease (Phecode)
Q0322	field_ID_phenotype	GroEL antigen for Helicobacter pylori	8900	0.826104	0.526375		0.0125619	-0.0262984	0.0514223	C	T	C	0.148868	2649.85			0.633574	0.0198271	Quantitative Measure	Infection Antigens	GroEL antigen for Helicobacter pylori (FIP)
P204.12	Phecode	Lymphoid leukemia, chronic	421702	0.827294	0.530503	0.964475		0.8614	1.07988	C	T	C	0.149457	126053	357.42	125695	-0.627238	0.057667	Neoplasms	Neoplasms	Lymphoid leukemia, chronic (Phecode)
P277.4	Phecode	Disorders of bilirubin excretion	425698	0.827294	0.529231	1.04375		0.913403	1.19271	C	T	C	0.14945	127242	258.871	126983	0.62918	0.0680637	Endocrine/Metabolic	Endocrine/Metabolic	Disorders of bilirubin excretion (Phecode)
P282.9	Phecode	Other hereditary hemolytic anemias	394884	0.827294	0.531291	1.09035		0.831679	1.42948	C	T	C	0.14937	117968	63.1531	117905	0.626036	0.13817	Haematopoietic	Haematopoietic	Other hereditary hemolytic anemias (Phecode)
P306	Phecode	Other mental disorder	413787	0.827294	0.530066	0.994615		0.977991	1.01152	C	T	C	0.149628	123828	19864.1	103964	-0.627906	0.00859961	Psychiatric disorders	Psychiatric disorders	Other mental disorder (Phecode)
P427.2	Phecode	Atrial fibrillation and flutter	401624	0.827294	0.52967	1.00921		0.980762	1.03849	C	T	C	0.149309	119932	6189.29	113743	0.62851	0.0145897	Circulatory system	Circulatory system	Atrial fibrillation and flutter (Phecode)
P430	Phecode	Intracranial hemorrhage	412869	0.827294	0.531492	1.0199		0.958849	1.08484	C	T	C	0.149426	123387	1218.5	122168	0.625729	0.0314948	Circulatory system	Circulatory system	Intracranial hemorrhage (Phecode)
P496.3	Phecode	Bronchiectasis	382569	0.827294	0.529644	0.98228		0.929016	1.0386	C	T	C	0.149599	114464	1497.27	112967	-0.62855	0.0284447	Respiratory	Respiratory	Bronchiectasis (Phecode)
P594	Phecode	Urinary calculus	425992	0.827294	0.531218	0.987664		0.950024	1.0268	C	T	C	0.149471	127347	3116.15	124231	-0.626148	0.0198246	Genitourinary	Genitourinary	Urinary calculus (Phecode)
Q0420	field_ID_phenotype	LANA antigen for Kaposi's Sarcoma-Associated Herpesvirus	8900	0.827294	0.529662		-0.0125966	-0.051876	0.0266828	C	T	C	0.148868	2649.85			-0.628547	0.0200409	Quantitative Measure	Infection Antigens	LANA antigen (Kaposi's Sarcoma Herpesvirus) (FIP)
Q1090	field_ID_phenotype	Concentration of Very Small VLDL Particles	109397	0.827294	0.528488		0.00375045	-0.00791151	0.0154124	C	T	C	0.148898	32578			0.630318	0.00595009	Metabolomics	Metabolomics	Concentration of VS-VLDL Particles (FIP)
P255.2	Phecode	Adrenal hypofunction	422402	0.827477	0.532907	1.04395		0.911945	1.19506	C	T	C	0.149447	126253	252.283	126001	0.623574	0.0689733	Endocrine/Metabolic	Endocrine/Metabolic	Adrenal hypofunction (Phecode)
P579	Phecode	Other symptoms involving abdomen and pelvis	400193	0.827477	0.532879	0.985537		0.94143	1.03171	C	T	C	0.149554	119701	2219.73	117481	-0.623617	0.023361	Digestive	Digestive	Other symptoms involving abdomen and pelvis (Phecode)
Q1079	field_ID_phenotype	Concentration of Large LDL Particles	109397	0.827477	0.532091		0.00376091	-0.00803651	0.0155583	C	T	C	0.148898	32578			0.624819	0.0060192	Metabolomics	Metabolomics	Concentration of L-LDL Particles (FIP)
P271	Phecode	Disorders of carbohydrate transport and metabolism	428769	0.828946	0.535888	1.06251		0.876928	1.28735	C	T	C	0.149495	128198	125.071	128072	0.619042	0.0979405	Endocrine/Metabolic	Endocrine/Metabolic	Disorders of carbohydrate transport and metabolism (Phecode)
P362	Phecode	Other retinal disorders	413014	0.828946	0.535506	1.0122		0.974106	1.05179	C	T	C	0.149499	123490	3243.17	120247	0.619623	0.0195736	Sense organs	Sense organs	Other retinal disorders (Phecode)
P367.2	Phecode	Astigmatism	423988	0.828946	0.536453	1.02123		0.955421	1.09158	C	T	C	0.149506	126777	1047.45	125730	0.618185	0.0339869	Sense organs	Sense organs	Astigmatism (Phecode)
P442	Phecode	Other aneurysm	416915	0.828946	0.535995	0.981864		0.92657	1.04046	C	T	C	0.149393	124569	1391.77	123177	-0.618881	0.0295737	Circulatory system	Circulatory system	Other aneurysm (Phecode)
P509.5	Phecode	Respiratory arrest	402411	0.828946	0.536131	1.07091		0.861973	1.3305	C	T	C	0.149487	120310	98.3845	120212	0.618674	0.110737	Respiratory	Respiratory	Respiratory arrest (Phecode)
Q1005	field_ID_phenotype	Alanine	112825	0.828946	0.534329		0.00366725	-0.00789941	0.0152339	C	T	C	0.149147	33655.1			0.621413	0.00590146	Metabolomics	Metabolomics	Alanine (FIP)
P332	Phecode	Parkinson's disease	407483	0.829981	0.537778	1.02177		0.954128	1.0942	C	T	C	0.149248	121632	994.668	120638	0.616177	0.0349444	Neurological	Neurological	Parkinson's disease (Phecode)
P433.5	Phecode	Cerebral aneurysm	410009	0.829981	0.538368	0.95603		0.828444	1.10326	C	T	C	0.149373	122489	221.871	122267	-0.615282	0.0730825	Circulatory system	Circulatory system	Cerebral aneurysm (Phecode)
P756.3	Phecode	Congenital anomalies of muscle, tendon, fascia, and connective tissue	427122	0.829981	0.538425	0.902287		0.650243	1.25203	C	T	C	0.149497	127707	42	127665	-0.615197	0.167138	Congenital anomalies	Congenital anomalies	Congenital anomalies of muscle/connective tissue (Phecode)
P187.2	Phecode	Malignant neoplasm of testis	190520	0.83415	0.542001	1.04893		0.899628	1.22301	C	T	C	0.149604	57005.1	196.161	56808.9	0.60979	0.078341	Neoplasms	Neoplasms	Malignant neoplasm of testis (Phecode)
P365	Phecode	Glaucoma	415553	0.83415	0.541677	0.988409		0.952085	1.02612	C	T	C	0.14945	124209	3389.93	120819	-0.610279	0.0191035	Sense organs	Sense organs	Glaucoma (Phecode)
P614.33	Phecode	Pelvic inflammatory disease, NOS	228172	0.834342	0.542562	1.05658		0.885048	1.26136	C	T	C	0.148961	67977.6	147.377	67830.2	0.608944	0.090386	Genitourinary	Genitourinary	Pelvic inflammatory disease, NOS (Phecode)
Q1008	field_ID_phenotype	Apolipoprotein B	109397	0.838224	0.545525		0.00364244	-0.00816779	0.0154527	C	T	C	0.148898	32578			0.604481	0.00602574	Metabolomics	Metabolomics	Apolipoprotein B (FIP)
P590	Phecode	Pyelonephritis	390219	0.83847	0.546123	0.977812		0.909102	1.05172	C	T	C	0.14965	116792	864.989	115927	-0.60358	0.0371745	Genitourinary	Genitourinary	Pyelonephritis (Phecode)
P686.1	Phecode	Carbuncle and furuncle	414538	0.840644	0.548185	1.01949		0.95725	1.08577	C	T	C	0.149356	123828	1166.73	122661	0.600482	0.0321375	Dermatologic	Dermatologic	Carbuncle and furuncle (Phecode)
Q0510	field_ID_phenotype	Cholesterol	410464	0.840644	0.548418		0.00183474	-0.00415731	0.00782679	C	T	C	0.149443	122682			0.600133	0.00305722	Quantitative Measure	Blood Biochemistry	Cholesterol (FIP)
P2055	CP	Bronchiectasis	185108	0.842243	0.554025	0.984712		0.935723	1.03626	C	T	C	0.14996	55517.6	1839.33	53678.3	-0.591739	0.0260358	Respiratory	Respiratory	Bronchiectasis (CP)
P241	Phecode	Nontoxic nodular goiter	403546	0.842243	0.553696	0.974416		0.894322	1.06168	C	T	C	0.149357	120545	622.558	119922	-0.592231	0.0437619	Endocrine/Metabolic	Endocrine/Metabolic	Nontoxic nodular goiter (Phecode)
P275.1	Phecode	Disorders of iron metabolism	423734	0.842243	0.552015	0.967208		0.866565	1.07954	C	T	C	0.149488	126687	378.961	126308	-0.594743	0.0560607	Haematopoietic	Haematopoietic	Disorders of iron metabolism (Phecode)
P333.2	Phecode	Myoclonus	404811	0.842243	0.553552	0.9203		0.699197	1.21132	C	T	C	0.149223	120814	59.8668	120754	-0.592447	0.14019	Neurological	Neurological	Myoclonus (Phecode)
P338.2	Phecode	Chronic pain	428216	0.842243	0.554304	1.0412		0.91078	1.1903	C	T	C	0.149494	128031	257.079	127774	0.591322	0.0682826	Neurological	Neurological	Chronic pain (Phecode)
P695.1	Phecode	Toxic erythema	418005	0.842243	0.553366	0.917695		0.6908	1.21911	C	T	C	0.149351	124859	55.9883	124803	-0.592724	0.144908	Dermatologic	Dermatologic	Toxic erythema (Phecode)
P70.4	Phecode	Chronic hepatitis	420297	0.842243	0.551644	1.0546		0.885258	1.25634	C	T	C	0.149499	125668	150.435	125518	0.595299	0.0893085	Infectious diseases	Infectious diseases	Chronic hepatitis (Phecode)
P709.5	Phecode	Dermatomyositis	413363	0.842243	0.55207	1.13705		0.744612	1.73633	C	T	C	0.149342	123465	25.9961	123439	0.594661	0.215991	Dermatologic	Dermatologic	Dermatomyositis (Phecode)
P714.1	Phecode	Rheumatoid arthritis	363340	0.842243	0.552474	1.01312		0.970475	1.05764	C	T	C	0.149133	108372	2553.05	105819	0.594056	0.0219409	Musculoskeletal	Musculoskeletal	Rheumatoid arthritis (Phecode)
P733.4	Phecode	Aseptic necrosis of bone	402238	0.842243	0.551387	0.961427		0.844705	1.09428	C	T	C	0.149452	120230	271.616	119959	-0.595683	0.0660371	Musculoskeletal	Musculoskeletal	Aseptic necrosis of bone (Phecode)
P751.1	Phecode	Congenital anomalies of genital organs	426400	0.842243	0.551979	0.962684		0.849297	1.09121	C	T	C	0.149497	127491	289.977	127201	-0.594797	0.0639379	Congenital anomalies	Congenital anomalies	Congenital anomalies of genital organs (Phecode)
P134	Phecode	Helminthiases	427791	0.843559	0.556052	1.07395		0.846902	1.36186	C	T	C	0.149489	127900	81.8942	127819	0.588716	0.121182	Infectious diseases	Infectious diseases	Helminthiases (Phecode)
P315	Phecode	Develomental delays and disorders	428537	0.843559	0.555993	0.969367		0.874	1.07514	C	T	C	0.149475	128111	425.82	127685	-0.588804	0.0528393	Psychiatric disorders	Psychiatric disorders	Develomental delays and disorders (Phecode)
P366.3	Phecode	Traumatic cataract	384721	0.843571	0.557824	1.09861		0.802144	1.50465	C	T	C	0.149065	114697	46.9019	114650	0.586076	0.16047	Sense organs	Sense organs	Traumatic cataract (Phecode)
P756	Phecode	Other congenital musculoskeletal anomalies	427993	0.843571	0.557788	1.03404		0.924547	1.15649	C	T	C	0.149502	127972	367.741	127604	0.58613	0.0571042	Congenital anomalies	Congenital anomalies	Other congenital musculoskeletal anomalies (Phecode)
P772.4	Phecode	Rhabdomyolysis	427372	0.843571	0.557771	0.857763		0.513528	1.43275	C	T	C	0.149495	127780	17.0078	127763	-0.586156	0.261751	Safety	Safety	Rhabdomyolysis (Phecode)
Q1212	field_ID_phenotype	Total Lipids in Very Small VLDL	109397	0.843571	0.557296		0.00348007	-0.00814239	0.0151025	C	T	C	0.148898	32578			0.586864	0.00592994	Metabolomics	Metabolomics	Total Lipids in VS-VLDL (FIP)
P260.1	Phecode	Cachexia	420431	0.84361	0.558291	1.08243		0.83027	1.41118	C	T	C	0.149444	125662	65.8197	125596	0.585382	0.135317	Endocrine/Metabolic	Endocrine/Metabolic	Cachexia (Phecode)
P349	Phecode	Other and unspecified disorders of the nervous system	405423	0.846511	0.560653	0.961477		0.842307	1.09751	C	T	C	0.149213	120989	260.157	120729	-0.581872	0.0675143	Neurological	Neurological	Other disorders of the nervous system (Phecode)
P337	Phecode	Disorders of the autonomic nervous system	405090	0.847138	0.562288	0.949535		0.796971	1.1313	C	T	C	0.149221	120896	148.169	120747	-0.579446	0.0893661	Neurological	Neurological	Disorders of the autonomic nervous system (Phecode)
P555.21	Phecode	Ulcerative colitis (chronic)	313246	0.847138	0.562085	0.964763		0.854577	1.08916	C	T	C	0.149089	93402.9	310.436	93092.5	-0.579747	0.0618766	Digestive	Digestive	Ulcerative colitis (chronic) (Phecode)
P687.2	Phecode	Localized superficial swelling, mass, or lump	420092	0.847138	0.562397	1.06981		0.851425	1.34422	C	T	C	0.149499	125607	88.4902	125518	0.579285	0.116496	Dermatologic	Dermatologic	Localized superficial swelling, mass, or lump (Phecode)
P242.2	Phecode	Toxic multinodular goiter	401821	0.847834	0.563302	0.915371		0.678209	1.23547	C	T	C	0.149376	120045	50.149	119995	-0.577945	0.153	Endocrine/Metabolic	Endocrine/Metabolic	Toxic multinodular goiter (Phecode)
P170.1	Phecode	Bone cancer	428160	0.848248	0.564596	0.930781		0.729204	1.18808	C	T	C	0.149517	128034	75.9295	127958	-0.576029	0.124528	Neoplasms	Neoplasms	Bone cancer (Phecode)
P225.1	Phecode	Benign neoplasm of brain, cranial nerves, meninges	427016	0.848248	0.564954	0.972354		0.883808	1.06977	C	T	C	0.149474	127655	500.867	127154	-0.575499	0.0487151	Neoplasms	Neoplasms	Benign neoplasm of brain, cranial nerves, meninges (Phecode)
P255.21	Phecode	Glucocorticoid deficiency	422401	0.848248	0.564399	1.04062		0.908827	1.19153	C	T	C	0.149446	126252	251.283	126001	0.57632	0.069093	Endocrine/Metabolic	Endocrine/Metabolic	Glucocorticoid deficiency (Phecode)
P378.2	Phecode	Nystagmus and other irregular eye movements	413719	0.848248	0.565794	0.950651		0.799846	1.12989	C	T	C	0.149383	123605	152.231	123453	-0.574258	0.0881283	Sense organs	Sense organs	Nystagmus and other irregular eye movements (Phecode)
P638	Phecode	Other high-risk pregnancy	230369	0.848248	0.565771	1.13047		0.743862	1.71802	C	T	C	0.149417	68842.3	27.0157	68815.3	0.574291	0.213542	Pregnancy complications	Pregnancy complications	Other high-risk pregnancy (Phecode)
P204.11	Phecode	Lymphoid leukemia, acute	420755	0.848812	0.567056	0.896515		0.616747	1.30319	C	T	C	0.149462	125774	32.1177	125742	-0.572393	0.190849	Neoplasms	Neoplasms	Lymphoid leukemia, acute (Phecode)
P317.1	Phecode	Alcoholism	401237	0.848812	0.567058	1.00879		0.978998	1.0395	C	T	C	0.149285	119797	5381.63	114416	0.57239	0.0152969	Psychiatric disorders	Psychiatric disorders	Alcoholism (Phecode)
P530.12	Phecode	Ulcer of esophagus	372185	0.849269	0.568251	1.01337		0.968174	1.06068	C	T	C	0.149257	111102	2261.27	108841	0.570629	0.0232795	Digestive	Digestive	Ulcer of esophagus (Phecode)
P612	Phecode	Breast conditions, congenital or relating to hormones	421609	0.849269	0.5682	1.03291		0.924214	1.15438	C	T	C	0.149423	125996	372.718	125623	0.570704	0.0567292	Genitourinary	Genitourinary	Breast conditions, congenital/hormonal (Phecode)
P353	Phecode	Nerve root and plexus disorders	411114	0.849667	0.569116	0.977456		0.903666	1.05727	C	T	C	0.14951	122931	743.911	122187	-0.569354	0.0400485	Neurological	Neurological	Nerve root and plexus disorders (Phecode)
P642	Phecode	Hypertension complicating pregnancy, childbirth, and the puerperium	238658	0.849667	0.569406	0.968888		0.868932	1.08034	C	T	C	0.149245	71237	398.934	70838.1	-0.568927	0.0555542	Pregnancy complications	Pregnancy complications	Hypertension complicating pregnancy (Phecode)
P531.5	Phecode	Gastrojejunal ulcer	417844	0.850366	0.570974	1.12657		0.745975	1.70134	C	T	C	0.149493	124929	27.3922	124902	0.566618	0.210331	Digestive	Digestive	Gastrojejunal ulcer (Phecode)
P696.3	Phecode	Pityriasis	417907	0.850366	0.571208	0.890933		0.597379	1.32874	C	T	C	0.149353	124831	28.1294	124803	-0.566274	0.203941	Dermatologic	Dermatologic	Pityriasis (Phecode)
Q1072	field_ID_phenotype	Citrate	112817	0.850366	0.570799		0.00328391	-0.00807011	0.0146379	C	T	C	0.149158	33655			0.566878	0.00579297	Metabolomics	Metabolomics	Citrate (FIP)
P287	Phecode	Purpura and other hemorrhagic conditions	427561	0.850581	0.571797	1.0172		0.958807	1.07915	C	T	C	0.149494	127835	1326.94	126508	0.565407	0.0301641	Haematopoietic	Haematopoietic	Purpura and other hemorrhagic conditions (Phecode)
P272.13	Phecode	Mixed hyperlipidemia	370675	0.852263	0.574248	0.941136		0.761614	1.16298	C	T	C	0.149174	110590	101.443	110489	-0.561806	0.107986	Endocrine/Metabolic	Endocrine/Metabolic	Mixed hyperlipidemia (Phecode)
Q0353	field_ID_phenotype	VCA p18 antigen for Epstein-Barr Virus	8900	0.852263	0.573912		-0.0117524	-0.0527154	0.0292106	C	T	C	0.148868	2649.85			-0.56232	0.0208999	Quantitative Measure	Infection Antigens	VCA p18 antigen for Epstein-Barr Virus (FIP)
Q1020	field_ID_phenotype	Cholesterol in Medium VLDL	112786	0.852263	0.574264		0.00332176	-0.00826725	0.0149108	C	T	C	0.14915	33644			0.561785	0.00591287	Metabolomics	Metabolomics	Cholesterol in M-VLDL (FIP)
P379.3	Phecode	Aphakia and other disorders of lens	418905	0.852632	0.57585	1.01397		0.965859	1.06448	C	T	C	0.14944	125202	1992.33	123210	0.559457	0.0248036	Sense organs	Sense organs	Aphakia and other disorders of lens (Phecode)
P964.1	Phecode	Anticoagulants causing adverse effects	383909	0.852632	0.575589	1.04366		0.89864	1.21208	C	T	C	0.149254	114600	206.267	114394	0.559839	0.076331	Injuries & poisonings	Injuries & poisonings	Anticoagulants causing adverse effects (Phecode)
Q1174	field_ID_phenotype	Phospholipids to Total Lipids in Small LDL percentage	109397	0.852632	0.5758		-0.00335988	-0.0151291	0.00840933	C	T	C	0.148898	32578			-0.559531	0.00600481	Metabolomics	Metabolomics	Phospholipids to Total Lipids in S-LDL % (FIP)
P385.5	Phecode	Tympanosclerosis and middle ear disease related to otitis media	424215	0.852991	0.57743	1.06053		0.862454	1.3041	C	T	C	0.149492	126833	107.945	126725	0.557142	0.105483	Sense organs	Sense organs	Middle ear disease related to otitis media (Phecode)
P613.1	Phecode	Inflammatory disease of breast	427245	0.852991	0.577365	1.03514		0.91673	1.16885	C	T	C	0.149434	127690	312.518	127377	0.557238	0.0619808	Genitourinary	Genitourinary	Inflammatory disease of breast (Phecode)
P8.51	Phecode	Intestinal e.coli	422916	0.852991	0.577119	1.15604		0.694414	1.92456	C	T	C	0.149466	126423	18.0039	126405	0.557597	0.260051	Infectious diseases	Infectious diseases	Intestinal e.coli (Phecode)
P134.1	Phecode	Intestinal helminthiases	427751	0.856578	0.580763	1.07569		0.830287	1.39364	C	T	C	0.149489	127889	68.9216	127820	0.552271	0.13212	Infectious diseases	Infectious diseases	Intestinal helminthiases (Phecode)
P225	Phecode	Benign neoplasm of brain and other parts of nervous system	427121	0.856578	0.581746	0.974464		0.888779	1.06841	C	T	C	0.14948	127692	539.385	127152	-0.550836	0.0469599	Neoplasms	Neoplasms	Benign neoplasm of brain/nervous system (Phecode)
P274.21	Phecode	Chondrocalcinosis	421318	0.856578	0.581853	0.964998		0.850068	1.09547	C	T	C	0.14924	125755	283.259	125471	-0.55068	0.0647003	Endocrine/Metabolic	Endocrine/Metabolic	Chondrocalcinosis (Phecode)
P690	Phecode	Erythematosquamous dermatosis	418004	0.856578	0.582097	0.922861		0.693377	1.2283	C	T	C	0.149353	124860	55.3295	124805	-0.550324	0.145872	Dermatologic	Dermatologic	Erythematosquamous dermatosis (Phecode)
P695.81	Phecode	Erythema nodosum	417929	0.856578	0.581801	1.10277		0.778563	1.56199	C	T	C	0.149361	124844	38.3177	124806	0.550756	0.177622	Dermatologic	Dermatologic	Erythema nodosum (Phecode)
P448	Phecode	Disease of capillaries	413012	0.85661	0.58276	0.930425		0.719356	1.20342	C	T	C	0.149412	123418	68.4353	123349	-0.549358	0.13127	Circulatory system	Circulatory system	Disease of capillaries (Phecode)
Q0701	field_ID_phenotype	Microalbumin in urine	140216	0.85661	0.583014		-0.00290212	-0.0132631	0.00745883	C	T	C	0.148862	41745.6			-0.548989	0.0052863	Quantitative Measure	Urine assay	Microalbumin in urine (FIP)
P252.2	Phecode	Hypoparathyroidism	422082	0.857583	0.584522	1.05301		0.875031	1.26719	C	T	C	0.149451	126161	134.318	126027	0.546792	0.0944658	Endocrine/Metabolic	Endocrine/Metabolic	Hypoparathyroidism (Phecode)
P611	Phecode	Abnormal findings on mammogram or breast exam	422518	0.857583	0.584573	1.02343		0.941879	1.11205	C	T	C	0.149417	126262	670.315	125592	0.546718	0.0423697	Genitourinary	Genitourinary	Abnormal findings on mammogram or breast exam (Phecode)
P476	Phecode	Allergic rhinitis	406110	0.858949	0.586673	1.01755		0.955677	1.08344	C	T	C	0.149494	121422	1174.73	120247	0.543663	0.0320093	Respiratory	Respiratory	Allergic rhinitis (Phecode)
P599.6	Phecode	Oliguria and anuria	391944	0.858949	0.586851	0.935836		0.736753	1.18871	C	T	C	0.149442	117146	79.1844	117067	-0.543405	0.122037	Genitourinary	Genitourinary	Oliguria and anuria (Phecode)
P704.1	Phecode	Alopecia	421054	0.858949	0.586345	0.938997		0.748519	1.17795	C	T	C	0.14949	125887	88.1022	125799	-0.544141	0.115673	Dermatologic	Dermatologic	Alopecia (Phecode)
P2026	CP	Alzheimer's disease	196409	0.859929	0.597737	1.02439		0.936685	1.1203	C	T	C	0.150175	58991.3	589.087	58402.2	0.527658	0.0456661	Neurological	Neurological	Alzheimer's disease (CP)
P204.1	Phecode	Lymphoid leukemia	421828	0.859929	0.593427	0.97132		0.872904	1.08083	C	T	C	0.149461	126093	400.518	125693	-0.533877	0.0545062	Neoplasms	Neoplasms	Lymphoid leukemia (Phecode)
P2071	CP	Tinnitus (severe)	372313	0.859929	0.594739	0.986699		0.939201	1.0366	C	T	C	0.149318	111186	1906.77	109279	-0.531982	0.0251713	Sense organs	Sense organs	Tinnitus (severe) (CP)
P244.2	Phecode	Acquired hypothyroidism	401943	0.859929	0.595332	0.941578		0.754017	1.1758	C	T	C	0.149382	120086	91.7963	119994	-0.531125	0.11334	Endocrine/Metabolic	Endocrine/Metabolic	Acquired hypothyroidism (Phecode)
P246	Phecode	Other disorders of thyroid	402546	0.859929	0.594127	0.966637		0.853216	1.09513	C	T	C	0.14937	120256	292.526	119964	-0.532865	0.0636796	Endocrine/Metabolic	Endocrine/Metabolic	Other disorders of thyroid (Phecode)
P253.1	Phecode	Pituitary hyperfunction	421949	0.859929	0.596365	0.938838		0.743294	1.18583	C	T	C	0.149438	126110	82.9687	126027	-0.529636	0.119161	Endocrine/Metabolic	Endocrine/Metabolic	Pituitary hyperfunction (Phecode)
P282	Phecode	Hereditary hemolytic anemias	395186	0.859929	0.593671	0.951259		0.791728	1.14293	C	T	C	0.149339	118034	134.702	117899	-0.533524	0.0936588	Haematopoietic	Haematopoietic	Hereditary hemolytic anemias (Phecode)
P290	Phecode	Delirium dementia and amnestic and other cognitive disorders	419892	0.859929	0.594587	1.01019		0.973161	1.04863	C	T	C	0.149387	125453	3482.7	121970	0.532201	0.019055	Psychiatric disorders	Psychiatric disorders	Delirium dementia and other cognitive disorders (Phecode)
P305.2	Phecode	Eating disorder	354794	0.859929	0.591957	0.9213		0.682698	1.24329	C	T	C	0.149629	106175	50.3177	106125	-0.536002	0.152928	Psychiatric disorders	Psychiatric disorders	Eating disorder (Phecode)
P334.1	Phecode	Spinocerebellar disease	404858	0.859929	0.589544	0.935357		0.733736	1.19238	C	T	C	0.149215	120821	76.8628	120745	-0.539498	0.123869	Neurological	Neurological	Spinocerebellar disease (Phecode)
P369.5	Phecode	Conjunctivitis, infectious	415295	0.859929	0.59872	1.04442		0.888336	1.22792	C	T	C	0.149322	124025	175.651	123850	0.526242	0.0825856	Sense organs	Sense organs	Conjunctivitis, infectious (Phecode)
P443.7	Phecode	Peripheral angiopathy in diseases classified elsewhere	413604	0.859929	0.588218	1.03632		0.910766	1.17918	C	T	C	0.149432	123612	277.181	123334	0.541421	0.0658912	Circulatory system	Circulatory system	Peripheral angiopathy (classified elsewhere) (Phecode)
P480.1	Phecode	Bacterial pneumonia	418977	0.859929	0.596162	1.00824		0.97809	1.03933	C	T	C	0.149447	125230	5263.93	119966	0.529928	0.0154917	Respiratory	Respiratory	Bacterial pneumonia (Phecode)
P523	Phecode	Gingival and periodontal diseases	417112	0.859929	0.594659	0.979763		0.908689	1.0564	C	T	C	0.149384	124620	808.589	123811	-0.532097	0.038423	Digestive	Digestive	Gingival and periodontal diseases (Phecode)
P535.9	Phecode	Gastritis and duodenitis, NOS	382757	0.859929	0.597605	1.08746		0.796537	1.48464	C	T	C	0.149182	114201	48.0001	114153	0.527847	0.158843	Digestive	Digestive	Gastritis and duodenitis, NOS (Phecode)
P580.14	Phecode	Chronic glomerulonephritis, NOS	401935	0.859929	0.598759	0.967035		0.853527	1.09564	C	T	C	0.149268	119992	293.149	119699	-0.526185	0.0637044	Genitourinary	Genitourinary	Chronic glomerulonephritis, NOS (Phecode)
P618	Phecode	Genital prolapse	238350	0.859929	0.593614	1.00859		0.977399	1.04077	C	T	C	0.149262	71153.4	5032.68	66120.7	0.533606	0.0160273	Genitourinary	Genitourinary	Genital prolapse (Phecode)
P646	Phecode	Other complications of pregnancy NEC	238665	0.859929	0.597088	0.979214		0.905842	1.05853	C	T	C	0.149261	71246.7	813.789	70433	-0.528593	0.0397382	Pregnancy complications	Pregnancy complications	Other complications of pregnancy NEC (Phecode)
P713	Phecode	Arthropathy associated with other disorders classified elsewhere	357480	0.859929	0.597981	0.941692		0.753233	1.1773	C	T	C	0.149141	106630	90.9531	106539	-0.527306	0.113933	Musculoskeletal	Musculoskeletal	Arthropathy (other) (Phecode)
P732	Phecode	Osteochondropathies	402096	0.859929	0.598393	1.03849		0.902333	1.19519	C	T	C	0.149495	120223	233.094	119990	0.526713	0.0717051	Musculoskeletal	Musculoskeletal	Osteochondropathies (Phecode)
P750.22	Phecode	Congenital anomaly of gallbladder, bile ducts, liver, pancreas	425736	0.859929	0.595216	1.07343		0.826517	1.3941	C	T	C	0.149509	127303	67.6196	127235	0.531292	0.133365	Congenital anomalies	Congenital anomalies	Congenital anomaly of gallbladder, liver, pancreas (Phecode)
P761	Phecode	Cervicalgia	428802	0.859929	0.595439	1.01797		0.953195	1.08715	C	T	C	0.1495	128211	1068.59	127143	0.53097	0.033545	Symptoms	Symptoms	Cervicalgia (Phecode)
P772.1	Phecode	Muscular wasting and disuse atrophy	427529	0.859929	0.590941	0.933063		0.724747	1.20125	C	T	C	0.1495	127831	70.8668	127760	-0.537472	0.128905	Symptoms	Symptoms	Muscular wasting and disuse atrophy (Phecode)
Q1035	field_ID_phenotype	Cholesterol to Total Lipids in Small HDL percentage	109397	0.859929	0.588543		-0.00324341	-0.0149949	0.00850806	C	T	C	0.148898	32578			-0.540951	0.00599575	Metabolomics	Metabolomics	Cholesterol to Total Lipids in S-HDL % (FIP)
Q1165	field_ID_phenotype	Phospholipids to Total Lipids in Chylomicrons and Extremely Large VLDL percentage	89613	0.859929	0.59853		0.00349015	-0.00950195	0.0164823	C	T	C	0.149967	26877.9			0.526518	0.00662875	Metabolomics	Metabolomics	Phospholipids-Total Lipids in ChyloM and EL-VLDL % (FIP)
P440.2	Phecode	Atherosclerosis of the extremities	414292	0.8606	0.600126	1.02531		0.933825	1.12577	C	T	C	0.149433	123818	531.953	123286	0.52422	0.047687	Circulatory system	Circulatory system	Atherosclerosis of the extremities (Phecode)
P722.9	Phecode	Other and unspecified disc disorder	409779	0.8606	0.599847	0.98788		0.943884	1.03393	C	T	C	0.149348	122399	2239.09	120160	-0.52462	0.023244	Musculoskeletal	Musculoskeletal	Other and unspecified disc disorder (Phecode)
P110.12	Phecode	Althete's foot	423126	0.86094	0.602377	0.936802		0.732802	1.19759	C	T	C	0.149394	126425	75.0079	126350	-0.520986	0.125307	Infectious diseases	Infectious diseases	Althete's foot (Phecode)
P193	Phecode	Thyroid cancer	426709	0.86094	0.609549	1.03568		0.905299	1.18484	C	T	C	0.149512	127596	253.996	127342	0.510718	0.0686495	Neoplasms	Neoplasms	Thyroid cancer (Phecode)
P195.3	Phecode	Malignant neoplasm of head, face, and neck	371369	0.86094	0.601483	0.893525		0.585626	1.36331	C	T	C	0.149046	110702	25.204	110677	-0.522269	0.215562	Neoplasms	Neoplasms	Malignant neoplasm of head, face, and neck (Phecode)
P2038	CP	Guillain-Barre syndrome	202206	0.86094	0.607821	0.954513		0.799033	1.14025	C	T	C	0.150156	60724.8	143.777	60581	-0.513186	0.0907155	Neurological	Neurological	Guillain-Barre syndrome (CP)
P261.2	Phecode	Vitamin B-complex deficiencies	422715	0.86094	0.606408	1.01927		0.947879	1.09604	C	T	C	0.149468	126365	876.879	125488	0.515208	0.03705	Endocrine/Metabolic	Endocrine/Metabolic	Vitamin B-complex deficiencies (Phecode)
P292.12	Phecode	Symbolic dysfunction	410050	0.86094	0.608583	0.874496		0.523415	1.46107	C	T	C	0.149336	122471	17.0275	122454	-0.512098	0.261879	Psychiatric disorders	Psychiatric disorders	Symbolic dysfunction (Phecode)
P300.1	Phecode	Anxiety disorder	372560	0.86094	0.609699	0.992624		0.964808	1.02124	C	T	C	0.149549	111432	5999.75	105432	-0.510503	0.014502	Psychiatric disorders	Psychiatric disorders	Anxiety disorder (Phecode)
P348.4	Phecode	Cerebral cysts	404877	0.86094	0.607857	0.939752		0.741199	1.19149	C	T	C	0.149219	120831	80.451	120751	-0.513135	0.121097	Neurological	Neurological	Cerebral cysts (Phecode)
P386.1	Phecode	Meniere's disease	418225	0.86094	0.60698	0.969997		0.863699	1.08938	C	T	C	0.14939	124958	338.608	124619	-0.514389	0.0592201	Sense organs	Sense organs	Meniere's disease (Phecode)
P433.1	Phecode	Occlusion and stenosis of precerebral arteries	412105	0.86094	0.609814	1.01819		0.950071	1.0912	C	T	C	0.149422	123155	971.726	122183	0.510339	0.0353321	Safety	Safety	Occlusion and stenosis of precerebral arteries (Phecode)
P472	Phecode	Chronic pharyngitis and nasopharyngitis	404136	0.86094	0.605954	0.974835		0.884864	1.07395	C	T	C	0.149443	120791	487.659	120303	-0.515858	0.0494064	Respiratory	Respiratory	Chronic pharyngitis and nasopharyngitis (Phecode)
P527.2	Phecode	Sialoadenitis	421309	0.86094	0.607965	0.95924		0.818232	1.12455	C	T	C	0.149443	125924	179.996	125744	-0.512981	0.0811217	Digestive	Digestive	Sialoadenitis (Phecode)
P528.1	Phecode	Stomatitis and mucositis	421601	0.86094	0.605723	1.0337		0.911461	1.17233	C	T	C	0.149466	126030	290.573	125740	0.516189	0.0642109	Digestive	Digestive	Stomatitis and mucositis (Phecode)
P557.1	Phecode	Celiac disease	315003	0.86094	0.607192	0.981351		0.913385	1.05437	C	T	C	0.149093	93929.2	893.487	93035.7	-0.514085	0.0366195	Digestive	Digestive	Celiac disease (Phecode)
P614.4	Phecode	Inflammatory diseases of uterus, except cervix	228100	0.86094	0.608256	1.05273		0.864932	1.2813	C	T	C	0.148956	67953.7	119.529	67834.2	0.512564	0.100252	Genitourinary	Genitourinary	Inflammatory diseases of uterus, except cervix (Phecode)
P695.41	Phecode	Cutaneous lupus erythematosus	416476	0.86094	0.608352	1.06212		0.843463	1.33745	C	T	C	0.149299	124359	86.9532	124272	0.512428	0.117606	Dermatologic	Dermatologic	Cutaneous lupus erythematosus (Phecode)
P727.1	Phecode	Synovitis and tenosynovitis	391447	0.86094	0.605084	1.01139		0.968887	1.05576	C	T	C	0.149302	116888	2541.43	114346	0.517103	0.021906	Musculoskeletal	Musculoskeletal	Synovitis and tenosynovitis (Phecode)
P735.2	Phecode	Acquired toe deformities	415075	0.86094	0.601268	0.988046		0.944471	1.03363	C	T	C	0.149545	124144	2300.61	121844	-0.522578	0.023013	Musculoskeletal	Musculoskeletal	Acquired toe deformities (Phecode)
P751.12	Phecode	Congenital anomalies of male genital organs	203849	0.86094	0.605181	0.943049		0.755069	1.17783	C	T	C	0.149902	61114.7	91.9847	61022.7	-0.516965	0.113425	Congenital anomalies	Congenital anomalies	Congenital anomalies of male genital organs (Phecode)
Q0331	field_ID_phenotype	NS3 antigen for Hepatitis C Virus	8900	0.86094	0.609533		0.0104605	-0.0296803	0.0506013	C	T	C	0.148868	2649.85			0.510758	0.0204804	Quantitative Measure	Infection Antigens	NS3 antigen for Hepatitis C Virus (FIP)
Q1237	field_ID_phenotype	Triglycerides to Total Lipids in Large VLDL percentage	112776	0.86094	0.6093		-0.0030325	-0.0146621	0.00859709	C	T	C	0.149144	33639.7			-0.511075	0.00593357	Metabolomics	Metabolomics	Triglycerides to Total Lipids in L-VLDL % (FIP)
P153	Phecode	Colorectal cancer	390774	0.863185	0.612306	1.01037		0.970845	1.05151	C	T	C	0.149139	116559	2984.25	113575	0.506785	0.0203612	Neoplasms	Neoplasms	Colorectal cancer (Phecode)
Q1100	field_ID_phenotype	Free Cholesterol in Large LDL	112816	0.863185	0.612198		-0.00295518	-0.0143807	0.00847033	C	T	C	0.149155	33654			-0.50694	0.00582945	Metabolomics	Metabolomics	Free Cholesterol in L-LDL (FIP)
P687.1	Phecode	Rash and other nonspecific skin eruption	423733	0.863563	0.613026	0.984905		0.928527	1.04471	C	T	C	0.149499	126695	1327.18	125368	-0.505759	0.0300747	Dermatologic	Dermatologic	Rash and other nonspecific skin eruption (Phecode)
P573.3	Phecode	Hepatomegaly	410481	0.863602	0.613505	0.959713		0.818164	1.12575	C	T	C	0.149298	122568	179.067	122389	-0.505076	0.0814156	Digestive	Digestive	Hepatomegaly (Phecode)
P564	Phecode	Functional digestive disorders	353620	0.863918	0.614181	1.00508		0.985481	1.02506	C	T	C	0.149209	105527	13792.8	91733.8	0.504114	0.0100458	Digestive	Digestive	Functional digestive disorders (Phecode)
P149.1	Phecode	Cancer of oropharynx	425892	0.86497	0.616227	0.957851		0.8094	1.13353	C	T	C	0.149469	127315	160.706	127154	-0.501205	0.0859194	Neoplasms	Neoplasms	Cancer of oropharynx (Phecode)
P2019	CP	Anaphylactic reactions	200680	0.86497	0.617915	0.977341		0.893171	1.06944	C	T	C	0.150339	60339.9	567.314	59772.6	-0.498807	0.0459488	Safety	Safety	Anaphylactic reactions (CP)
P348.9	Phecode	Other conditions of brain, NOS	405598	0.86497	0.617428	1.03009		0.916972	1.15716	C	T	C	0.149239	121062	340.393	120721	0.499499	0.0593496	Neurological	Neurological	Other conditions of brain, NOS (Phecode)
P509.1	Phecode	Respiratory failure	408292	0.86497	0.617877	1.01203		0.965572	1.06073	C	T	C	0.149511	122089	2133.97	119955	0.498861	0.0239782	Respiratory	Respiratory	Respiratory failure (Phecode)
P741.2	Phecode	Stiffness of joint	420229	0.86497	0.618088	1.03239		0.910807	1.17019	C	T	C	0.149599	125732	292.949	125439	0.498562	0.063928	Musculoskeletal	Musculoskeletal	Stiffness of joint (Phecode)
P804	Phecode	Fracture of hand or wrist	401633	0.86497	0.617436	1.01343		0.961739	1.0679	C	T	C	0.149577	120150	1696.07	118454	0.499487	0.0267121	Injuries & poisonings	Injuries & poisonings	Fracture of hand or wrist (Phecode)
Q1133	field_ID_phenotype	LDL Cholesterol	112825	0.86497	0.618094		0.00294487	-0.00863227	0.014522	C	T	C	0.149152	33656.1			0.498555	0.00590681	Metabolomics	Metabolomics	LDL Cholesterol (FIP)
P627	Phecode	Menopausal and postmenopausal disorders	216434	0.866523	0.619657	1.00853		0.975254	1.04295	C	T	C	0.149034	64512	4381.29	60130.7	0.496337	0.0171198	Genitourinary	Genitourinary	Menopausal and postmenopausal disorders (Phecode)
P216	Phecode	Benign neoplasm of skin	427950	0.868042	0.62132	1.00895		0.973896	1.04527	C	T	C	0.149473	127934	3772.45	124162	0.49398	0.0180428	Neoplasms	Neoplasms	Benign neoplasm of skin (Phecode)
P523.31	Phecode	Acute periodontitis	414907	0.868042	0.622429	0.934072		0.712005	1.2254	C	T	C	0.149406	123979	61.455	123918	-0.49241	0.138507	Digestive	Digestive	Acute periodontitis (Phecode)
P619.2	Phecode	Disorders of uterus, NEC	231420	0.868042	0.622558	1.01437		0.958358	1.07365	C	T	C	0.149122	69019.8	1450.14	67569.7	0.492228	0.0289793	Genitourinary	Genitourinary	Disorders of uterus, NEC (Phecode)
P701.6	Phecode	Acquired acanthosis nigricans	422079	0.868042	0.622271	0.929324		0.694255	1.24399	C	T	C	0.149508	126209	53.1647	126156	-0.492634	0.148787	Dermatologic	Dermatologic	Acquired acanthosis nigricans (Phecode)
P145.4	Phecode	Cancer of the gums	425490	0.871124	0.625679	1.09761		0.754974	1.59575	C	T	C	0.149479	127203	33.0784	127170	0.487818	0.190926	Neoplasms	Neoplasms	Cancer of the gums (Phecode)
P601.4	Phecode	Balanoposthitis	169775	0.871124	0.625647	0.957284		0.803291	1.1408	C	T	C	0.149473	50753.5	148.322	50605.2	-0.487863	0.0894826	Genitourinary	Genitourinary	Balanoposthitis (Phecode)
P522	Phecode	Diseases of pulp and periapical tissues	417114	0.871138	0.626299	0.981482		0.910349	1.05817	C	T	C	0.149407	124640	810.585	123829	-0.486942	0.0383863	Digestive	Digestive	Diseases of pulp and periapical tissues (Phecode)
P528.6	Phecode	Leukoplakia of oral mucosa	421220	0.871138	0.627225	1.04259		0.88108	1.2337	C	T	C	0.14946	125911	162.522	125749	0.485636	0.0858744	Digestive	Digestive	Leukoplakia of oral mucosa (Phecode)
P580.1	Phecode	Glomerulonephritis	402212	0.871138	0.627511	1.02677		0.922837	1.14242	C	T	C	0.149286	120089	405.165	119684	0.485234	0.0544524	Genitourinary	Genitourinary	Glomerulonephritis (Phecode)
P963.1	Phecode	Antineoplastic and immunosuppressive drugs causing adverse effects	383417	0.871138	0.627289	0.895952		0.575012	1.39602	C	T	C	0.149238	114440	22.8903	114418	-0.485547	0.226277	Injuries & poisonings	Injuries & poisonings	Antineoplastic drugs adverse effects (Phecode)
P272.12	Phecode	Hyperglyceridemia	370493	0.874237	0.631571	1.08067		0.787005	1.48391	C	T	C	0.149185	110544	46.0941	110498	0.479517	0.16179	Endocrine/Metabolic	Endocrine/Metabolic	Hyperglyceridemia (Phecode)
P738.4	Phecode	Acquired spondylolisthesis	411301	0.874237	0.631296	0.983458		0.918692	1.05279	C	T	C	0.149545	123016	991.421	122024	-0.479903	0.0347577	Musculoskeletal	Musculoskeletal	Acquired spondylolisthesis (Phecode)
P741.3	Phecode	Difficulty in walking	420091	0.874237	0.631097	0.965549		0.836813	1.11409	C	T	C	0.149576	125671	222.542	125448	-0.480183	0.0730096	Musculoskeletal	Musculoskeletal	Difficulty in walking (Phecode)
P743	Phecode	Osteoporosis, osteopenia and pathological fracture	428885	0.874237	0.631429	0.992561		0.962738	1.02331	C	T	C	0.1495	128236	5282.54	122954	-0.479717	0.015565	Musculoskeletal	Musculoskeletal	Osteoporosis, osteopenia and pathological fracture (Phecode)
P198.7	Phecode	Secondary malignant neoplasm of skin	371673	0.8754	0.63634	0.956003		0.793338	1.15202	C	T	C	0.149052	110797	130.737	110666	-0.472822	0.0951607	Neoplasms	Neoplasms	Secondary malignant neoplasm of skin (Phecode)
P2005	CP	Suicide ideation/attempts	173274	0.8754	0.633533	1.01458		0.955982	1.07676	C	T	C	0.150811	52263.4	1336.18	50927.2	0.47676	0.0303509	Safety	Safety	Suicide ideation/attempts (CP)
P286.1	Phecode	Congenital coagulation defects	424409	0.8754	0.63653	0.964406		0.829808	1.12084	C	T	C	0.149473	126876	201.251	126674	-0.472556	0.0766946	Haematopoietic	Haematopoietic	Congenital coagulation defects (Phecode)
P366.1	Phecode	Nonsenile Cataract	384682	0.8754	0.634495	1.10362		0.735004	1.6571	C	T	C	0.149068	114687	28.0392	114659	0.47541	0.207389	Sense organs	Sense organs	Nonsenile Cataract (Phecode)
P523.3	Phecode	Periodontitis (acute or chronic)	416331	0.8754	0.633984	0.977938		0.892132	1.072	C	T	C	0.149397	124397	542.491	123854	-0.476127	0.0468541	Digestive	Digestive	Periodontitis (acute or chronic) (Phecode)
P619.1	Phecode	Noninflammatory disorders of ovary, fallopian tube, and broad ligament	228112	0.8754	0.634863	1.02805		0.917118	1.15241	C	T	C	0.149117	68030.7	354.024	67676.7	0.474893	0.0582595	Genitourinary	Genitourinary	Noninflammatory disorders of ovary, fallopian tube (Phecode)
P689	Phecode	Disorder of skin and subcutaneous tissue NOS	428834	0.8754	0.635274	1.00886		0.972739	1.04633	C	T	C	0.149509	128229	3547.81	124681	0.474317	0.0186044	Dermatologic	Dermatologic	Disorder of skin and subcutaneous tissue NOS (Phecode)
P758	Phecode	Chromosomal anomalies and genetic disorders	427451	0.8754	0.636325	1.0597		0.833294	1.34762	C	T	C	0.149483	127793	79.8118	127713	0.472844	0.122632	Congenital anomalies	Congenital anomalies	Chromosomal anomalies and genetic disorders (Phecode)
Q0410	field_ID_phenotype	K8.1 antigen for Kaposi's Sarcoma-Associated Herpesvirus	8900	0.8754	0.633687		-0.00992486	-0.0507431	0.0308934	C	T	C	0.148868	2649.85			-0.476561	0.020826	Quantitative Measure	Infection Antigens	K8.1-antigen (Kaposi's Sarcoma Herpesvirus) (FIP)
P597.2	Phecode	Urinary complications NEC	407984	0.875775	0.63726	0.929153		0.684604	1.26106	C	T	C	0.149345	121861	48.4668	121812	-0.471533	0.155836	Genitourinary	Genitourinary	Urinary complications NEC (Phecode)
P2068	CP	Family history Stroke	430292	0.876403	0.639417	1.00312		0.990124	1.01629	C	T	C	0.149529	128682	39021.5	89661	0.468515	0.00665437	Neurological	Neurological	Family history Stroke (CP)
P277.5	Phecode	Other disorders of lipoid metabolism	425493	0.876403	0.639184	1.03802		0.8881	1.21324	C	T	C	0.149439	127170	189.24	126981	0.468841	0.0795851	Endocrine/Metabolic	Endocrine/Metabolic	Other disorders of lipoid metabolism (Phecode)
P291.1	Phecode	Transient mental disorders due to conditions classified elsewhere	410183	0.876403	0.63955	1.06465		0.819106	1.38381	C	T	C	0.149335	122509	67.11	122442	0.468329	0.133773	Psychiatric disorders	Psychiatric disorders	Transient mental disorders (classified elsewhere) (Phecode)
P389.4	Phecode	Tinnitus	418974	0.876403	0.638831	1.02479		0.925165	1.13515	C	T	C	0.149412	125200	439.918	124760	0.469333	0.0521817	Sense organs	Sense organs	Tinnitus (Phecode)
P292.2	Phecode	Mild cognitive impairment	410755	0.877457	0.641236	1.03144		0.905514	1.17488	C	T	C	0.149352	122694	272.432	122422	0.465971	0.0664348	Psychiatric disorders	Psychiatric disorders	Mild cognitive impairment (Phecode)
P711.1	Phecode	Pyogenic arthritis	357788	0.877457	0.641141	1.03615		0.892432	1.203	C	T	C	0.14914	106721	206.475	106514	0.466104	0.0761818	Musculoskeletal	Musculoskeletal	Pyogenic arthritis (Phecode)
Q1158	field_ID_phenotype	Phospholipids in Small HDL	109397	0.878857	0.642719		0.00277486	-0.00894879	0.0144985	C	T	C	0.148898	32578			0.463902	0.00598157	Metabolomics	Metabolomics	Phospholipids in S-HDL (FIP)
P717	Phecode	Polymyalgia Rheumatica	428797	0.87901	0.64329	0.984245		0.920266	1.05267	C	T	C	0.149497	128207	1025.05	127182	-0.463103	0.0342921	Musculoskeletal	Musculoskeletal	Polymyalgia Rheumatica (Phecode)
P710.19	Phecode	Unspecified osteomyelitis	358062	0.879902	0.644403	1.02965		0.90949	1.16569	C	T	C	0.149156	106814	299.353	106515	0.461551	0.0633143	Musculoskeletal	Musculoskeletal	Unspecified osteomyelitis (Phecode)
P149.9	Phecode	Cancer of of nasal cavities	425516	0.881544	0.64916	0.921301		0.647191	1.31151	C	T	C	0.149474	127207	36.2039	127171	-0.454929	0.180179	Neoplasms	Neoplasms	Cancer of of nasal cavities (Phecode)
P2009	CP	Prolonged QTc	182685	0.881544	0.648872	1.10104		0.727547	1.66627	C	T	C	0.150146	54858.7	27.0078	54831.7	0.45533	0.211398	Safety	Safety	Prolonged QTc (CP)
P276.4	Phecode	Acid-base balance disorder	411201	0.881544	0.646626	0.985619		0.926434	1.04858	C	T	C	0.149411	122876	1209.15	121667	-0.458454	0.0315959	Endocrine/Metabolic	Endocrine/Metabolic	Acid-base balance disorder (Phecode)
P367.1	Phecode	Myopia	423941	0.881544	0.648376	0.984273		0.919447	1.05367	C	T	C	0.149451	126716	989.73	125727	-0.456019	0.0347615	Sense organs	Sense organs	Myopia (Phecode)
P374.2	Phecode	Lagophthalmos	414868	0.881544	0.647721	0.90016		0.573296	1.41339	C	T	C	0.149314	123891	22.102	123869	-0.456931	0.230193	Sense organs	Sense organs	Lagophthalmos (Phecode)
P376	Phecode	Disorders of the orbit	413385	0.881544	0.652106	0.920766		0.64312	1.31828	C	T	C	0.149393	123514	35.0981	123479	-0.450838	0.183103	Sense organs	Sense organs	Disorders of the orbit (Phecode)
P383	Phecode	Otosclerosis	424297	0.881544	0.651007	0.957489		0.793217	1.15578	C	T	C	0.149487	126854	128.326	126726	-0.452364	0.0960313	Sense organs	Sense organs	Otosclerosis (Phecode)
P386	Phecode	Vertiginous syndromes and other disorders of vestibular system	428816	0.881544	0.650395	1.00793		0.974076	1.04296	C	T	C	0.149446	128170	4062.54	124107	0.453213	0.0174323	Sense organs	Sense organs	Other disorders of vestibular system (Phecode)
P443.8	Phecode	Other specified peripheral vascular diseases	412881	0.881544	0.648187	0.90498		0.589362	1.38962	C	T	C	0.149412	123379	24.6	123354	-0.456283	0.218817	Circulatory system	Circulatory system	Other specified peripheral vascular diseases (Phecode)
P526.3	Phecode	Anomalies of jaw size/symmetry	414786	0.881544	0.646173	0.897354		0.565137	1.42487	C	T	C	0.149408	123945	21.0393	123924	-0.459085	0.235914	Digestive	Digestive	Anomalies of jaw size/symmetry (Phecode)
P535.6	Phecode	Duodenitis	393829	0.881544	0.654707	1.00806		0.973214	1.04415	C	T	C	0.149231	117543	3848.22	113695	0.447232	0.0179482	Digestive	Digestive	Duodenitis (Phecode)
P557	Phecode	Intestinal malabsorption (non-celiac)	315471	0.881544	0.65448	0.984996		0.921895	1.05242	C	T	C	0.1491	94073.5	1052.62	93020.9	-0.447547	0.0337793	Digestive	Digestive	Intestinal malabsorption (non-celiac) (Phecode)
P599.8	Phecode	Other symptoms involving urinary system	391776	0.881544	0.652236	0.908866		0.599807	1.37717	C	T	C	0.149447	117100	26.1138	117074	-0.450658	0.212039	Genitourinary	Genitourinary	Other symptoms involving urinary system (Phecode)
P612.3	Phecode	Congenital anomalies of breast	420686	0.881544	0.649759	1.09509		0.739897	1.62081	C	T	C	0.149419	125717	30.1412	125687	0.454097	0.200047	Genitourinary	Genitourinary	Congenital anomalies of breast (Phecode)
P695.9	Phecode	Unspecified erythematous condition	418765	0.881544	0.651717	1.02718		0.914267	1.15404	C	T	C	0.14936	125093	339.432	124754	0.451379	0.0594151	Dermatologic	Dermatologic	Unspecified erythematous condition (Phecode)
P750.11	Phecode	Esophageal atresia/tracheoesophageal fistula	425604	0.881544	0.653921	0.889264		0.532358	1.48545	C	T	C	0.149497	127253	17.0628	127236	-0.448322	0.261779	Congenital anomalies	Congenital anomalies	Esophageal atresia/tracheoesophageal fistula (Phecode)
Q0470	field_ID_phenotype	pp 28 antigen for Human Cytomegalovirus	8900	0.881544	0.652927		0.00932875	-0.0313281	0.0499856	C	T	C	0.148868	2649.85			0.449715	0.0207437	Quantitative Measure	Infection Antigens	pp 28 antigen for Human Cytomegalovirus (FIP)
Q1026	field_ID_phenotype	Cholesterol in Very Small VLDL	109397	0.881544	0.65448		-0.00261969	-0.0140922	0.00885281	C	T	C	0.148898	32578			-0.447548	0.00585342	Metabolomics	Metabolomics	Cholesterol in VS-VLDL (FIP)
Q1111	field_ID_phenotype	Free Cholesterol in Very Small VLDL	109397	0.881544	0.654822		0.00264874	-0.00896326	0.0142607	C	T	C	0.148898	32578			0.447075	0.0059246	Metabolomics	Metabolomics	Free Cholesterol in VS-VLDL (FIP)
Q1143	field_ID_phenotype	Omega-6 Fatty Acids to Omega-3 Fatty Acids ratio	112752	0.881544	0.651949		-0.00259535	-0.0138728	0.00868214	C	T	C	0.149169	33638.1			-0.451057	0.00575393	Metabolomics	Metabolomics	Omega-6 Fatty Acids to Omega-3 Fatty Acids ratio (FIP)
P224.1	Phecode	Benign neoplasm of eye, uveal	425679	0.882411	0.657237	1.0641		0.808729	1.4001	C	T	C	0.149483	127263	61.3491	127202	0.443731	0.140012	Neoplasms	Neoplasms	Benign neoplasm of eye, uveal (Phecode)
P347	Phecode	Cataplexy and narcolepsy	404699	0.882411	0.656221	0.904445		0.581207	1.40745	C	T	C	0.149223	120781	23.0902	120758	-0.445137	0.225624	Neurological	Neurological	Cataplexy and narcolepsy (Phecode)
Q0617	field_ID_phenotype	Basophil count	416440	0.882411	0.656893		0.00124813	-0.00425897	0.00675524	C	T	C	0.149403	124435			0.444207	0.0028098	Quantitative Measure	Blood Count	Basophil count (FIP)
Q1067	field_ID_phenotype	Cholesteryl Esters to Total Lipids in Small LDL percentage	112825	0.882411	0.657311		0.00262673	-0.0089782	0.0142317	C	T	C	0.149152	33656.1			0.44363	0.00592099	Metabolomics	Metabolomics	Cholesteryl Esters to Total Lipids in S-LDL % (FIP)
P733.2	Phecode	Cyst of bone	401908	0.882432	0.657978	1.03752		0.881409	1.22128	C	T	C	0.14948	120155	172.761	119982	0.442707	0.0831985	Musculoskeletal	Musculoskeletal	Cyst of bone (Phecode)
Q0618	field_ID_phenotype	Nucleated red blood cell count	416432	0.882432	0.658249		-0.000348759	-0.00189411	0.00119659	C	T	C	0.149404	124433			-0.442332	0.000788457	Quantitative Measure	Blood Count	Nucleated red blood cell count (FIP)
P270.1	Phecode	Disturbances of amino-acid transport	427032	0.883407	0.661041	0.890281		0.529563	1.49671	C	T	C	0.14949	127674	16.6707	127657	-0.438477	0.265049	Endocrine/Metabolic	Endocrine/Metabolic	Disturbances of amino-acid transport (Phecode)
P440.9	Phecode	Atherosclerosis of aorta	413702	0.883407	0.659494	1.02741		0.91097	1.15873	C	T	C	0.149435	123643	319.542	123323	0.440611	0.0613718	Circulatory system	Circulatory system	Atherosclerosis of aorta (Phecode)
P528.3	Phecode	Cellulitis and abscess of oral soft tissues	421043	0.883407	0.661323	1.04968		0.844983	1.30397	C	T	C	0.149462	125860	98.0745	125762	0.438087	0.110678	Digestive	Digestive	Cellulitis and abscess of oral soft tissues (Phecode)
P938.2	Phecode	Chronic dermatitis due to solar radiation	421194	0.883407	0.661827	0.961265		0.80531	1.14742	C	T	C	0.14952	125954	145.165	125809	-0.437392	0.0903196	Dermatologic	Dermatologic	Chronic dermatitis due to solar radiation (Phecode)
P941	Phecode	Adverse reaction to serum or vaccine	421225	0.883407	0.661568	1.03766		0.879372	1.22444	C	T	C	0.149536	125976	168.149	125808	0.437749	0.0844477	Injuries & poisonings	Injuries & poisonings	Adverse reaction to serum or vaccine (Phecode)
Q0343	field_ID_phenotype	L1 antigen for Human Papillomavirus type-18	8900	0.883407	0.662209		-0.00908914	-0.0498656	0.0316873	C	T	C	0.148868	2649.85			-0.43688	0.0208047	Quantitative Measure	Infection Antigens	L1 antigen for Human Papillomavirus type-18 (FIP)
Q1003	field_ID_phenotype	Acetoacetate	111690	0.883407	0.661006		0.00259865	-0.00901586	0.0142132	C	T	C	0.149164	33320.2			0.438526	0.00592588	Metabolomics	Metabolomics	Acetoacetate (FIP)
P2010	CP	Ventricular arrhythmias	185102	0.884039	0.66638	0.983179		0.910205	1.062	C	T	C	0.150111	55571.6	784.895	54786.7	-0.431122	0.0393482	Safety	Safety	Ventricular arrhythmias (CP)
P2054	CP	Chronic obstructive pulmonary disease (COPD clinical codes)	202720	0.884039	0.665734	1.00576		0.979879	1.03233	C	T	C	0.150263	60922.7	8329.44	52593.3	0.43201	0.0133031	Respiratory	Respiratory	COPD (clinical codes) (CP)
P250.13	Phecode	Type 1 diabetes with ophthalmic manifestations	396371	0.884039	0.664213	0.969333		0.84217	1.1157	C	T	C	0.149105	118202	230.181	117972	-0.434104	0.0717495	Endocrine/Metabolic	Endocrine/Metabolic	T1 diabetes with ophthalmic manifestations (Phecode)
P573.1	Phecode	Chronic passive congestion of liver	410010	0.884039	0.663289	0.904387		0.57527	1.4218	C	T	C	0.149299	122428	22.0549	122406	-0.435377	0.23083	Digestive	Digestive	Chronic passive congestion of liver (Phecode)
P579.8	Phecode	Nonspecific abnormal findings in stool contents	397693	0.884039	0.665347	1.01275		0.956263	1.07256	C	T	C	0.149592	118983	1408.47	117575	0.432543	0.0292797	Digestive	Digestive	Nonspecific abnormal findings in stool contents (Phecode)
P701	Phecode	Other hypertrophic and atrophic conditions of skin	428383	0.884039	0.665064	0.99		0.945967	1.03608	C	T	C	0.149517	128101	2244.63	125857	-0.432932	0.0232136	Dermatologic	Dermatologic	Other hypertrophic and atrophic conditions of skin (Phecode)
P958.1	Phecode	Postoperative shock	427956	0.884039	0.664287	0.904574		0.575101	1.4228	C	T	C	0.149491	127951	22.0039	127929	-0.434001	0.231085	Injuries & poisonings	Injuries & poisonings	Postoperative shock (Phecode)
Q1112	field_ID_phenotype	Free Cholesterol to Total Lipids in Chylomicrons and Extremely Large VLDL percentage	87740	0.884039	0.66601		-0.00281552	-0.0156003	0.00996926	C	T	C	0.150326	26379.2			-0.431632	0.00652297	Metabolomics	Metabolomics	Free Cholesterol-Total Lipids in ChyloM and EL-VLDL % (FIP)
P305.21	Phecode	Anorexia nervosa	354710	0.884612	0.667529	0.909821		0.591118	1.40035	C	T	C	0.149628	106149	24.2314	106125	-0.429542	0.22002	Psychiatric disorders	Psychiatric disorders	Anorexia nervosa (Phecode)
P443.1	Phecode	Raynaud's syndrome	415139	0.884612	0.668669	1.01633		0.943679	1.09457	C	T	C	0.14941	124052	838.75	123213	0.427975	0.0378391	Circulatory system	Circulatory system	Raynaud's syndrome (Phecode)
P5061	field_ID_phenotype	Myopia (highly myopic)	72200	0.884612	0.669502	1.01402		0.951211	1.08098	C	T	C	0.148543	21449.6	1194.87	20254.7	0.426831	0.0326254	Sense organs	Sight	Myopia (highly myopic) (FIP)
P711	Phecode	Arthropathy associated with infections	357943	0.884612	0.669586	0.970643		0.84649	1.113	C	T	C	0.149125	106757	243.459	106513	-0.426716	0.0698277	Musculoskeletal	Musculoskeletal	Arthropathy associated with infections (Phecode)
Q0400	field_ID_phenotype	JC VP1 antigen for Human Polyomavirus JCV	8900	0.884612	0.669061		0.00894269	-0.0320616	0.049947	C	T	C	0.148868	2649.85			0.427452	0.0209209	Quantitative Measure	Infection Antigens	JC VP1 antigen for Human Polyomavirus JCV (FIP)
Q1021	field_ID_phenotype	Cholesterol in Small HDL	109397	0.884612	0.668104		0.0025777	-0.00920576	0.0143611	C	T	C	0.148898	32578			0.428753	0.00601208	Metabolomics	Metabolomics	Cholesterol in S-HDL (FIP)
P612.2	Phecode	Hypertrophy of breast (Gynecomastia)	421526	0.885306	0.670574	1.02562		0.912766	1.15243	C	T	C	0.149419	125968	338.561	125629	0.42536	0.0594781	Genitourinary	Genitourinary	Hypertrophy of breast (Gynecomastia) (Phecode)
P149	Phecode	Cancer of larynx, pharynx, nasal cavities	426585	0.886792	0.672163	0.977177		0.878081	1.08746	C	T	C	0.149466	127520	400.946	127119	-0.423181	0.0545567	Neoplasms	Neoplasms	Cancer of larynx, pharynx, nasal cavities (Phecode)
Q1198	field_ID_phenotype	Total Lipids in LDL	109397	0.888765	0.674123		0.00252856	-0.00925722	0.0143143	C	T	C	0.148898	32578			0.420497	0.00601326	Metabolomics	Metabolomics	Total Lipids in LDL (FIP)
P379.5	Phecode	Disorders of iris and ciliary body	414092	0.88981	0.675381	0.972857		0.855294	1.10658	C	T	C	0.149383	123716	275.145	123441	-0.418774	0.0657113	Sense organs	Sense organs	Disorders of iris and ciliary body (Phecode)
P4002	AP	Chronic Chronic obstructive pulmonary disease age of onset	25962	0.891572	0.678079		0.00404197	-0.0150433	0.0231272	C	T	C	0.152301	7908.07			0.415091	0.00973755	Respiratory	Respiratory	COPD age of onset (AP)
P578	Phecode	Gastrointestinal hemorrhage	423830	0.891572	0.678117	0.995358		0.973728	1.01747	C	T	C	0.149547	126765	10336.8	116429	-0.415034	0.0112097	Digestive	Digestive	Gastrointestinal hemorrhage (Phecode)
P728.2	Phecode	Laxity of ligament or hypermobility syndrome	384749	0.891572	0.677889	0.970888		0.844542	1.11614	C	T	C	0.149329	114909	234.506	114674	-0.415346	0.0711324	Musculoskeletal	Musculoskeletal	Laxity of ligament or hypermobility syndrome (Phecode)
P703	Phecode	Diseases of nail, NOS	422239	0.893311	0.679906	1.02004		0.928274	1.12089	C	T	C	0.149508	126256	518.13	125738	0.412591	0.0480996	Dermatologic	Dermatologic	Diseases of nail, NOS (Phecode)
P530.9	Phecode	Heartburn	368712	0.893342	0.680397	1.01383		0.94968	1.08232	C	T	C	0.149218	110037	1082.83	108954	0.411922	0.0333519	Digestive	Digestive	Heartburn (Phecode)
P2056	CP	Alpha-1 antitrypsin deficiency	179966	0.894008	0.685366	0.937741		0.687119	1.27978	C	T	C	0.150057	54010.3	46.8314	53963.4	-0.405152	0.158659	Respiratory	Respiratory	AATD (CP)
P281.12	Phecode	Other vitamin B12 deficiency anemia	395047	0.894008	0.685683	1.04157		0.855112	1.26869	C	T	C	0.14937	118016	118.271	117898	0.40472	0.100642	Haematopoietic	Haematopoietic	Other vitamin B12 deficiency anemia (Phecode)
P287.3	Phecode	Thrombocytopenia	427099	0.894008	0.685351	1.01318		0.951002	1.07942	C	T	C	0.149497	127700	1153.8	126547	0.405172	0.0323123	Safety	Safety	Thrombocytopenia (Phecode)
P327	Phecode	Sleep disorders	428835	0.894008	0.68486	1.00811		0.969536	1.04822	C	T	C	0.149513	128233	3095.6	125137	0.405841	0.0199067	Neurological	Neurological	Sleep disorders (Phecode)
P402	Phecode	Elevated blood pressure reading without diagnosis of hypertension	312175	0.894008	0.68576	1.01518		0.943716	1.09207	C	T	C	0.148693	92836.6	867.169	91969.5	0.404615	0.0372457	Circulatory system	Circulatory system	Elevated BP reading no HTN (Phecode)
P454.1	Phecode	Varicose veins of lower extremity	396519	0.894008	0.683005	1.00652		0.975599	1.03843	C	T	C	0.149368	118454	4927.35	113527	0.408366	0.0159212	Circulatory system	Circulatory system	Varicose veins of lower extremity (Phecode)
P601.1	Phecode	Prostatitis	171804	0.894008	0.686415	0.984212		0.911037	1.06326	C	T	C	0.149445	51350.4	780.141	50570.3	-0.403725	0.0394179	Genitourinary	Genitourinary	Prostatitis (Phecode)
P624.2	Phecode	Atrophy of female genital tract	228292	0.894008	0.685236	1.02876		0.896963	1.17992	C	T	C	0.149217	68130.2	245.024	67885.1	0.405328	0.0699464	Genitourinary	Genitourinary	Atrophy of female genital tract (Phecode)
P740.12	Phecode	Osteoarthrosis, localized, secondary	382853	0.894008	0.681621	0.96665		0.822043	1.1367	C	T	C	0.149327	114341	173.322	114168	-0.410252	0.082677	Musculoskeletal	Musculoskeletal	Osteoarthrosis, localized, secondary (Phecode)
P800.1	Phecode	Fracture of neck of femur	400880	0.894008	0.685085	1.01187		0.955764	1.07128	C	T	C	0.149605	119947	1438.13	118509	0.405534	0.0291069	Injuries & poisonings	Injuries & poisonings	Fracture of neck of femur (Phecode)
Q0441	field_ID_phenotype	momp A antigen for Chlamydia trachomatis	8900	0.894008	0.686512		0.00836648	-0.0322622	0.0489952	C	T	C	0.148868	2649.85			0.403606	0.0207293	Quantitative Measure	Infection Antigens	momp A antigen for Chlamydia trachomatis (FIP)
Q1194	field_ID_phenotype	Total Free Cholesterol	109397	0.894008	0.683292		-0.00240659	-0.0139681	0.00915493	C	T	C	0.148898	32578			-0.407976	0.00589884	Metabolomics	Metabolomics	Total Free Cholesterol (FIP)
P496.2	Phecode	Chronic bronchitis	384819	0.894126	0.68707	0.990659		0.94644	1.03694	C	T	C	0.149638	115167	2288.92	112878	-0.402835	0.0232976	Respiratory	Respiratory	Chronic bronchitis (Phecode)
P250.11	Phecode	Type 1 diabetes with ketoacidosis	396035	0.89462	0.68932	1.03878		0.862012	1.2518	C	T	C	0.14913	118121	132.318	117989	0.399779	0.0951718	Safety	Safety	T1 diabetes with ketoacidosis (Phecode)
P618.2	Phecode	Uterine/Uterovaginal prolapse	230197	0.89462	0.68798	1.00934		0.964551	1.05622	C	T	C	0.149227	68703.3	2305.29	66398	0.401598	0.0231604	Genitourinary	Genitourinary	Uterine/Uterovaginal prolapse (Phecode)
P8.6	Phecode	Viral Enteritis	424390	0.89462	0.68931	0.981221		0.894138	1.07679	C	T	C	0.149463	126861	530.35	126331	-0.399791	0.0474184	Infectious diseases	Infectious diseases	Viral Enteritis (Phecode)
Q0260	combined_field_ID_phenotype	Speech-reception-threshold (SRT)	181736	0.89462	0.689144		-0.0018011	-0.0106259	0.00702373	C	T	C	0.148671	54037.6			-0.400018	0.00450255	Quantitative Measure	Hearing	Speech-reception-threshold (SRT) (cFIP)
P649.1	Phecode	Diabetes or abnormal glucose tolerance complicating pregnancy	238542	0.894909	0.690457	1.05163		0.820856	1.34727	C	T	C	0.149251	71205.2	75.6667	71129.5	0.398234	0.126403	Pregnancy complications	Pregnancy complications	Diabetes complicating pregnancy (Phecode)
P686.4	Phecode	Pyogenic granuloma	411676	0.894909	0.691882	1.03396		0.876543	1.21965	C	T	C	0.149345	122964	168.431	122795	0.396303	0.0842699	Dermatologic	Dermatologic	Pyogenic granuloma (Phecode)
P704	Phecode	Diseases of hair and hair follicles	427276	0.894909	0.690677	0.990779		0.946587	1.03703	C	T	C	0.149478	127737	2230.65	125506	-0.397936	0.0232801	Dermatologic	Dermatologic	Diseases of hair and hair follicles (Phecode)
P79.1	Phecode	Varicella infection	419959	0.894909	0.691458	0.915842		0.593298	1.41374	C	T	C	0.149492	125561	24.004	125537	-0.396877	0.221507	Infectious diseases	Infectious diseases	Varicella infection (Phecode)
Q0515	field_ID_phenotype	Glucose	377669	0.894909	0.69138		0.00127308	-0.00501231	0.00755847	C	T	C	0.149387	112838			0.396984	0.00320689	Quantitative Measure	Blood Biochemistry	Glucose (FIP)
P938	Phecode	Dermatitis due to solar radiation	421383	0.895327	0.692673	0.971033		0.839319	1.12342	C	T	C	0.149524	126014	214.647	125799	-0.39523	0.0743735	Dermatologic	Dermatologic	Dermatitis due to solar radiation (Phecode)
Q1103	field_ID_phenotype	Free Cholesterol in Medium LDL	112806	0.896465	0.694022		0.00233028	-0.00927932	0.0139399	C	T	C	0.149159	33652			0.393404	0.00592338	Metabolomics	Metabolomics	Free Cholesterol in M-LDL (FIP)
P2003.1	CP	Hemorrhagic stroke	194658	0.896589	0.696462	1.01665		0.935708	1.10459	C	T	C	0.150158	58459	677.374	57781.6	0.3901	0.0423299	Neurological	Neurological	Hemorrhagic stroke (CP)
P520.1	Phecode	Hereditary disturbances in tooth structure	414776	0.896589	0.695905	0.907771		0.558786	1.47471	C	T	C	0.149407	123941	19.1843	123922	-0.390854	0.247568	Digestive	Digestive	Hereditary disturbances in tooth structure (Phecode)
P591	Phecode	Urinary tract infection	409683	0.896589	0.69556	0.994904		0.969769	1.02069	C	T	C	0.149655	122622	7569.14	115053	-0.391321	0.0130554	Genitourinary	Genitourinary	Urinary tract infection (Phecode)
P727.5	Phecode	Rupture of synovium	385046	0.896589	0.696155	1.02297		0.912785	1.14645	C	T	C	0.149339	115004	354.149	114650	0.390516	0.0581443	Musculoskeletal	Musculoskeletal	Rupture of synovium (Phecode)
Q0201	field_ID_phenotype	10P Liver PDFF (proton density fat fraction)	9346	0.896589	0.695473		0.00791454	-0.031713	0.0475421	C	T	C	0.151459	2831.06			0.391451	0.0202185	Quantitative Measure	Imaging	10P Liver PDFF (proton density fat fraction) (FIP)
P2023	CP	Parkinson's disease (+ medication)	191926	0.897475	0.702137	0.972429		0.842618	1.12224	C	T	C	0.150055	57598.8	223.432	57375.4	-0.382437	0.0731052	Neurological	Neurological	Parkinson's disease (+ medication) (CP)
P345.12	Phecode	Partial epilepsy	405078	0.897475	0.700447	1.03361		0.873403	1.22321	C	T	C	0.14923	120899	162.165	120737	0.384717	0.0859285	Neurological	Neurological	Partial epilepsy (Phecode)
P362.4	Phecode	Retinal vascular changes and abnomalities	405419	0.897475	0.701156	0.982768		0.899286	1.074	C	T	C	0.149449	121179	581.867	120597	-0.383761	0.0452931	Sense organs	Sense organs	Retinal vascular changes and abnomalities (Phecode)
P41.4	Phecode	E. coli	407431	0.897475	0.703249	1.00923		0.962643	1.05807	C	T	C	0.149395	121737	2096.3	119640	0.380938	0.0241114	Infectious diseases	Infectious diseases	E. coli (Phecode)
P425.12	Phecode	Other hypertrophic cardiomyopathy	422685	0.897475	0.701159	1.03801		0.857928	1.2559	C	T	C	0.149417	126313	126.726	126186	0.383757	0.0972178	Circulatory system	Circulatory system	Other hypertrophic cardiomyopathy (Phecode)
P430.1	Phecode	Subarachnoid hemorrhage	410602	0.897475	0.702581	1.02021		0.92063	1.13056	C	T	C	0.149401	122689	436.412	122252	0.381839	0.0524023	Circulatory system	Circulatory system	Subarachnoid hemorrhage (Phecode)
P516.1	Phecode	Hemoptysis	428636	0.897475	0.70147	1.01286		0.948785	1.08127	C	T	C	0.149515	128175	1084.65	127091	0.383337	0.033345	Respiratory	Respiratory	Hemoptysis (Phecode)
P687.4	Phecode	Disturbance of skin sensation	424315	0.897475	0.699811	0.989275		0.936511	1.04501	C	T	C	0.149478	126851	1537.55	125314	-0.385576	0.0279652	Dermatologic	Dermatologic	Disturbance of skin sensation (Phecode)
P714	Phecode	Rheumatoid arthritis and other inflammatory polyarthropathies	364268	0.897475	0.703082	1.00796		0.967712	1.04987	C	T	C	0.149116	108637	2852.07	105785	0.381164	0.0207881	Musculoskeletal	Musculoskeletal	Rheumatoid arthritis and other polyarthropathies (Phecode)
P840.3	Phecode	Joint/ligament sprain	428403	0.897475	0.700153	1.04394		0.83874	1.29935	C	T	C	0.149483	128078	96.0864	127982	0.385114	0.111664	Injuries & poisonings	Injuries & poisonings	Joint/ligament sprain (Phecode)
Q1105	field_ID_phenotype	Free Cholesterol in Small HDL	109397	0.897475	0.703011		0.00225325	-0.00933017	0.0138367	C	T	C	0.148898	32578			0.38126	0.00591002	Metabolomics	Metabolomics	Free Cholesterol in S-HDL (FIP)
Q1140	field_ID_phenotype	Omega-3 Fatty Acids	112752	0.897475	0.700849		0.00219843	-0.00901737	0.0134142	C	T	C	0.149169	33638.1			0.384176	0.00572245	Metabolomics	Metabolomics	Omega-3 Fatty Acids (FIP)
Q1151	field_ID_phenotype	Phospholipids in LDL	109397	0.897475	0.703185		0.00229334	-0.00950344	0.0140901	C	T	C	0.148898	32578			0.381025	0.00601888	Metabolomics	Metabolomics	Phospholipids in LDL (FIP)
P610	Phecode	Benign mammary dysplasias	234250	0.897822	0.70399	1.01165		0.952965	1.07395	C	T	C	0.149117	69861.3	1305.15	68556.1	0.37994	0.0304911	Genitourinary	Genitourinary	Benign mammary dysplasias (Phecode)
P474.2	Phecode	Chronic tonsillitis and adenoiditis	404033	0.897959	0.704567	1.01908		0.924226	1.12367	C	T	C	0.149482	120791	483.036	120308	0.379162	0.0498476	Respiratory	Respiratory	Chronic tonsillitis and adenoiditis (Phecode)
P382	Phecode	Otalgia	424366	0.899244	0.706515	1.03317		0.871765	1.22447	C	T	C	0.149498	126884	159.353	126725	0.37654	0.0866698	Sense organs	Sense organs	Otalgia (Phecode)
P474	Phecode	Acute and chronic tonsillitis	405094	0.899244	0.706377	0.985745		0.914795	1.0622	C	T	C	0.149456	121087	825.503	120262	-0.376727	0.0381118	Respiratory	Respiratory	Acute and chronic tonsillitis (Phecode)
P649	Phecode	Other conditions or status of the mother complicating pregnancy, childbirth, or the puerperium	238649	0.899449	0.707164	1.04004		0.847424	1.27643	C	T	C	0.149252	71237.5	111.039	71126.5	0.375668	0.104497	Pregnancy complications	Pregnancy complications	Other conditions complicating pregnancy/childbirth (Phecode)
Q1125	field_ID_phenotype	Free Cholesterol to Total Lipids in Very Small VLDL percentage	109397	0.899449	0.707617		-0.00225568	-0.0140433	0.00953193	C	T	C	0.148898	32578			-0.375059	0.0060142	Metabolomics	Metabolomics	Free Cholesterol-Total Lipids in VS-VLDL % (FIP)
P334	Phecode	Degenerative disease of the spinal cord	407944	0.901449	0.710379	0.98794		0.926656	1.05328	C	T	C	0.149205	121735	1124.89	120610	-0.371347	0.0326737	Neurological	Neurological	Degenerative disease of the spinal cord (Phecode)
P550.1	Phecode	Inguinal hernia	383508	0.901449	0.70985	1.00512		0.978438	1.03253	C	T	C	0.149319	114530	7314.73	107215	0.372057	0.0137275	Digestive	Digestive	Inguinal hernia (Phecode)
Q0361	field_ID_phenotype	HBe antigen for Hepatitis B Virus	8900	0.901449	0.710604		0.00757409	-0.032433	0.0475812	C	T	C	0.148868	2649.85			0.371057	0.0204122	Quantitative Measure	Infection Antigens	HBe antigen for Hepatitis B Virus (FIP)
P454	Phecode	Varicose veins	397250	0.901866	0.71234	1.00575		0.975549	1.03689	C	T	C	0.149367	118672	5167.01	113505	0.368715	0.0155568	Circulatory system	Circulatory system	Varicose veins (Phecode)
P751.22	Phecode	Other specified congenital anomalies of kidney	426142	0.901866	0.712347	1.0284		0.886147	1.1935	C	T	C	0.149506	127421	207.286	127214	0.368706	0.0759604	Congenital anomalies	Congenital anomalies	Other specified congenital anomalies of kidney (Phecode)
Q0323	field_ID_phenotype	OMP antigen for Helicobacter pylori	8900	0.901866	0.711474		-0.00757241	-0.0476971	0.0325522	C	T	C	0.148868	2649.85			-0.369889	0.0204721	Quantitative Measure	Infection Antigens	OMP antigen for Helicobacter pylori (FIP)
P429	Phecode	Ill-defined descriptions and complications of heart disease	416171	0.903038	0.713745	1.01739		0.927858	1.11556	C	T	C	0.149462	124403	542.499	123861	0.366832	0.0469997	Circulatory system	Circulatory system	Ill-defined complications of heart disease (Phecode)
P741.5	Phecode	Hemarthrosis	419620	0.903726	0.714761	0.953648		0.739347	1.23006	C	T	C	0.149577	125531	70.1217	125461	-0.365469	0.129863	Musculoskeletal	Musculoskeletal	Hemarthrosis (Phecode)
P253.11	Phecode	Acromegaly and gigantism	421814	0.905	0.717661	0.938355		0.664636	1.3248	C	T	C	0.149442	126073	38.0432	126035	-0.361587	0.175967	Endocrine/Metabolic	Endocrine/Metabolic	Acromegaly and gigantism (Phecode)
P280.1	Phecode	Iron deficiency anemias, unspecified or not due to blood loss	410226	0.905	0.716655	0.994466		0.965108	1.02472	C	T	C	0.149367	122548	5350.7	117198	-0.362933	0.0152893	Haematopoietic	Haematopoietic	Iron deficiency anemias, unspecified (Phecode)
P282.5	Phecode	Sickle cell anemia	394805	0.905	0.717054	1.08546		0.696621	1.69135	C	T	C	0.149355	117932	23.6981	117909	0.362399	0.22629	Haematopoietic	Haematopoietic	Sickle cell anemia (Phecode)
P728	Phecode	Disorders of muscle, ligament, and fascia	390849	0.905	0.717603	0.991693		0.947858	1.03755	C	T	C	0.149347	116744	2293.71	114451	-0.361664	0.0230659	Musculoskeletal	Musculoskeletal	Disorders of muscle, ligament, and fascia (Phecode)
P275.3	Phecode	Disorders of magnesium metabolism	424550	0.906471	0.720723	1.01513		0.934921	1.10221	C	T	C	0.149508	126947	681.562	126265	0.357493	0.0419933	Endocrine/Metabolic	Endocrine/Metabolic	Disorders of magnesium metabolism (Phecode)
P301.1	Phecode	Schizoid personality disorder	354691	0.906471	0.719986	1.08971		0.681252	1.74308	C	T	C	0.149633	106147	21.0197	106126	0.358477	0.239667	Psychiatric disorders	Psychiatric disorders	Schizoid personality disorder (Phecode)
P529	Phecode	Diseases and other conditions of the tongue	422624	0.906471	0.719977	0.984698		0.905086	1.07131	C	T	C	0.149447	126320	644.797	125675	-0.35849	0.0430137	Digestive	Digestive	Diseases and other conditions of the tongue (Phecode)
P681.2	Phecode	Cellulitis and abscess of face/neck	412011	0.906471	0.72042	0.976761		0.858745	1.11099	C	T	C	0.149322	123044	275.287	122769	-0.357897	0.0656998	Dermatologic	Dermatologic	Cellulitis and abscess of face/neck (Phecode)
P523.1	Phecode	Gingivitis	414863	0.906768	0.721433	1.05398		0.78944	1.40717	C	T	C	0.149408	123968	55.1726	123913	0.356545	0.147455	Digestive	Digestive	Gingivitis (Phecode)
P281.13	Phecode	Folate-deficiency anemia	395256	0.906857	0.721978	0.971611		0.829082	1.13864	C	T	C	0.149368	118077	181.514	117896	-0.355816	0.0809387	Haematopoietic	Haematopoietic	Folate-deficiency anemia (Phecode)
P695.22	Phecode	Pemphigus and pemphigoid	418014	0.907821	0.72322	1.04918		0.804367	1.36852	C	T	C	0.149355	124865	65.0903	124800	0.354159	0.13557	Dermatologic	Dermatologic	Pemphigus and pemphigoid (Phecode)
P286.12	Phecode	Congenital deficiency of other clotting factors (including factor VII)	424178	0.908155	0.725385	0.966716		0.800335	1.16769	C	T	C	0.149477	126810	127.435	126682	-0.351271	0.096366	Haematopoietic	Haematopoietic	Congenital deficiency of other clotting factors (Phecode)
P455	Phecode	Hemorrhoids	408083	0.908155	0.725172	1.00425		0.980781	1.02828	C	T	C	0.149379	121918	8841.27	113077	0.351555	0.0120657	Circulatory system	Circulatory system	Hemorrhoids (Phecode)
P512.1	Phecode	Wheezing	412299	0.908155	0.724908	1.02961		0.875186	1.21127	C	T	C	0.149336	123142	174.133	122968	0.351908	0.0829065	Respiratory	Respiratory	Wheezing (Phecode)
P748	Phecode	Anomalies of respiratory system, congenital	428395	0.908155	0.725019	1.06832		0.739216	1.54396	C	T	C	0.149495	128085	34.0863	128051	0.351759	0.18789	Congenital anomalies	Congenital anomalies	Anomalies of respiratory system, congenital (Phecode)
P250.5	Phecode	Glycosuria or Acetonuria	395801	0.909817	0.727188	1.05451		0.782619	1.42086	C	T	C	0.149126	118049	51.9177	117997	0.348869	0.152138	Endocrine/Metabolic	Endocrine/Metabolic	Glycosuria or Acetonuria (Phecode)
P191	Phecode	Manlignant and unknown neoplasms of brain and nervous system	426876	0.913176	0.731616	0.982577		0.888677	1.0864	C	T	C	0.149472	127612	453.166	127159	-0.342977	0.0512479	Neoplasms	Neoplasms	Manlignant neoplasms of brain and nervous system (Phecode)
P284	Phecode	Aplastic anemia	395716	0.913176	0.731259	1.02019		0.910217	1.14344	C	T	C	0.149381	118225	354.165	117871	0.343452	0.0581943	Safety	Safety	Aplastic anemia (Phecode)
P626.14	Phecode	Irregular menstrual bleeding	207148	0.913176	0.732159	1.01032		0.952642	1.07148	C	T	C	0.148971	61718	1368.48	60349.5	0.342255	0.0299908	Genitourinary	Genitourinary	Irregular menstrual bleeding (Phecode)
P860	Phecode	Bone marrow or stem cell transplant	428767	0.913176	0.731087	0.944373		0.681381	1.30887	C	T	C	0.149494	128197	42.5216	128154	-0.343679	0.166533	Neoplasms	Neoplasms	Bone marrow or stem cell transplant (Phecode)
Q0471	field_ID_phenotype	pp 52 antigen for Human Cytomegalovirus	8900	0.913176	0.732259		-0.00707365	-0.0475962	0.0334489	C	T	C	0.148868	2649.85			-0.342133	0.0206752	Quantitative Measure	Infection Antigens	pp 52 antigen for Human Cytomegalovirus (FIP)
P2065	CP	Family history Breast cancer	429802	0.913809	0.734829	0.99346		0.956446	1.03191	C	T	C	0.149471	128486	125222	3263.59	-0.33871	0.0193723	Neoplasms	Neoplasms	Family history Breast cancer (CP)
P263	Phecode	Other nutritional deficiency	420298	0.913809	0.735633	0.909717		0.525247	1.57561	C	T	C	0.149435	125615	14.9961	125600	-0.337641	0.280242	Endocrine/Metabolic	Endocrine/Metabolic	Other nutritional deficiency (Phecode)
P271.9	Phecode	Other disorders of carbohydrate transport and metabolism	428468	0.913809	0.735136	1.09736		0.640604	1.87978	C	T	C	0.14949	128103	15.9961	128087	0.338302	0.274621	Endocrine/Metabolic	Endocrine/Metabolic	Other disorders of carbohydrate metabolism (Phecode)
P427.4	Phecode	Cardiac arrest and ventricular fibrillation	386207	0.913809	0.734933	1.01249		0.942278	1.08794	C	T	C	0.149237	115273	899.209	114373	0.338572	0.0366689	Circulatory system	Circulatory system	Cardiac arrest and ventricular fibrillation (Phecode)
Q0324	field_ID_phenotype	UreA antigen for Helicobacter pylori	8900	0.913809	0.733892		0.00689262	-0.0328449	0.0466302	C	T	C	0.148868	2649.85			0.339963	0.0202746	Quantitative Measure	Infection Antigens	UreA antigen for Helicobacter pylori (FIP)
Q1113	field_ID_phenotype	Free Cholesterol to Total Lipids in IDL percentage	109397	0.913809	0.735357		-0.00203435	-0.0138306	0.00976194	C	T	C	0.148898	32578			-0.338009	0.00601863	Metabolomics	Metabolomics	Free Cholesterol to Total Lipids in IDL % (FIP)
P742.8	Phecode	Articular cartilage disorder	420739	0.915523	0.737491	1.01697		0.921656	1.12215	C	T	C	0.149578	125867	474.663	125392	0.335177	0.0502119	Musculoskeletal	Musculoskeletal	Articular cartilage disorder (Phecode)
P270	Phecode	Disorders of protein plasma/amino-acid transport and metabolism	428300	0.915541	0.742204	0.983273		0.889247	1.08724	C	T	C	0.149493	128056	453.722	127602	-0.328936	0.0512822	Endocrine/Metabolic	Endocrine/Metabolic	Disorders of protein plasma/amino-acid metabolism (Phecode)
P287.2	Phecode	Allergic purpura	423846	0.915541	0.738616	0.925824		0.588745	1.45589	C	T	C	0.149474	126708	22.0667	126686	-0.333686	0.230969	Haematopoietic	Haematopoietic	Allergic purpura (Phecode)
P325	Phecode	Phlebitis and thrombophlebitis of intracranial venous sinuses	427251	0.915541	0.741397	1.06945		0.717738	1.59352	C	T	C	0.149505	127752	29.0079	127723	0.330004	0.203471	Neurological	Neurological	Phlebitis of intracranial venous sinuses (Phecode)
P333.8	Phecode	Other degenerative diseases of the basal ganglia	404849	0.915541	0.738936	0.957847		0.743529	1.23394	C	T	C	0.149228	120829	70.9177	120759	-0.333263	0.129228	Neurological	Neurological	Other degenerative diseases of the basal ganglia (Phecode)
P350.3	Phecode	Lack of coordination	420270	0.915541	0.73948	1.02331		0.89334	1.1722	C	T	C	0.14943	125602	249.098	125353	0.332542	0.0693049	Neurological	Neurological	Lack of coordination (Phecode)
P381.9	Phecode	Otorrhea	424242	0.915541	0.742292	1.03349		0.849248	1.2577	C	T	C	0.149487	126837	119.314	126718	0.32882	0.100178	Sense organs	Sense organs	Otorrhea (Phecode)
P614.52	Phecode	Vaginitis and vulvovaginitis	228303	0.915541	0.740436	1.02724		0.87623	1.20427	C	T	C	0.148967	68019.1	181.973	67837.2	0.331276	0.0811246	Genitourinary	Genitourinary	Vaginitis and vulvovaginitis (Phecode)
P686.2	Phecode	Impetigo	411255	0.915541	0.739746	1.08278		0.677236	1.73119	C	T	C	0.149335	122829	21.0275	122808	0.33219	0.239429	Dermatologic	Dermatologic	Impetigo (Phecode)
P723.1	Phecode	Torticollis	403408	0.915541	0.741791	1.04356		0.809789	1.34481	C	T	C	0.149375	120518	71.4902	120447	0.329483	0.129399	Musculoskeletal	Musculoskeletal	Torticollis (Phecode)
P930	Phecode	Allergic reaction to food	421009	0.915541	0.740165	0.96106		0.759986	1.21533	C	T	C	0.149519	125898	82.502	125815	-0.331635	0.119766	Injuries & poisonings	Injuries & poisonings	Allergic reaction to food (Phecode)
P229.1	Phecode	Benign neoplasm of lymph nodes	426077	0.916339	0.743737	0.919943		0.557815	1.51716	C	T	C	0.149513	127408	18.0274	127390	-0.326908	0.255252	Neoplasms	Neoplasms	Benign neoplasm of lymph nodes (Phecode)
P614.53	Phecode	Cyst or abscess of Bartholin's gland	228608	0.916339	0.743897	1.02132		0.899921	1.15909	C	T	C	0.148957	68105.7	287.726	67817.9	0.326696	0.0645631	Genitourinary	Genitourinary	Cyst or abscess of Bartholin's gland (Phecode)
P396	Phecode	Abnormal heart sounds	415940	0.916738	0.744933	1.01252		0.939419	1.0913	C	T	C	0.149578	124431	821.718	123609	0.325328	0.0382307	Circulatory system	Circulatory system	Abnormal heart sounds (Phecode)
Q1046	field_ID_phenotype	Cholesteryl Esters in Large LDL	112821	0.916738	0.745179		0.00191161	-0.00961652	0.0134397	C	T	C	0.149157	33656			0.325004	0.00588181	Metabolomics	Metabolomics	Cholesteryl Esters in L-LDL (FIP)
Q0205	field_ID_phenotype	FR liver PDFF mean	15363	0.918053	0.746728		0.00511366	-0.0259197	0.036147	C	T	C	0.14894	4576.34			0.322962	0.0158336	Quantitative Measure	Imaging	FR liver PDFF mean (FIP)
P295.2	Phecode	Paranoid disorders	354994	0.918398	0.747803	0.968903		0.799189	1.17466	C	T	C	0.149626	106232	122.976	106109	-0.321538	0.0982503	Psychiatric disorders	Psychiatric disorders	Paranoid disorders (Phecode)
P427.61	Phecode	Supraventricular premature beats	383898	0.918398	0.748411	0.96555		0.779358	1.19623	C	T	C	0.149209	114562	99.3099	114462	-0.320735	0.109302	Circulatory system	Circulatory system	Supraventricular premature beats (Phecode)
P496	Phecode	Chronic airway obstruction	399154	0.918398	0.748628	1.00433		0.978135	1.03123	C	T	C	0.149722	119524	7254.8	112269	0.320449	0.0134842	Respiratory	Respiratory	Chronic airway obstruction (Phecode)
P573.9	Phecode	Abnormal serum enzyme levels	410394	0.918398	0.748929	0.972023		0.816978	1.15649	C	T	C	0.149299	122543	151.051	122392	-0.320051	0.0886586	Safety	Safety	Abnormal serum enzyme levels (Phecode)
P480.5	Phecode	Bronchopneumonia and lung abscess	405540	0.918477	0.749473	1.01432		0.929577	1.10678	C	T	C	0.149387	121165	608.84	120556	0.319334	0.0445106	Respiratory	Respiratory	Bronchopneumonia and lung abscess (Phecode)
Q1106	field_ID_phenotype	Free Cholesterol in Small LDL	112683	0.919517	0.750803		0.00188285	-0.00973723	0.0135029	C	T	C	0.149184	33620.9			0.317581	0.00592872	Metabolomics	Metabolomics	Free Cholesterol in S-LDL (FIP)
P300	Phecode	Anxiety disorders	373533	0.919693	0.7518	0.995541		0.968351	1.0235	C	T	C	0.149572	111740	6340.04	105400	-0.316266	0.0141289	Psychiatric disorders	Psychiatric disorders	Anxiety disorders (Phecode)
P586.2	Phecode	Cyst of kidney, acquired	404525	0.919693	0.751908	1.01024		0.948426	1.07607	C	T	C	0.149288	120782	1166.45	119615	0.316125	0.0322124	Genitourinary	Genitourinary	Cyst of kidney, acquired (Phecode)
P241.2	Phecode	Nontoxic multinodular goiter	402683	0.920666	0.753666	0.981626		0.874266	1.10217	C	T	C	0.149368	120296	340.683	119955	-0.313809	0.0590959	Endocrine/Metabolic	Endocrine/Metabolic	Nontoxic multinodular goiter (Phecode)
Q1068	field_ID_phenotype	Cholesteryl Esters to Total Lipids in Small VLDL percentage	112822	0.920666	0.753371		-0.00185306	-0.0134124	0.00970631	C	T	C	0.149138	33652.1			-0.314199	0.00589775	Metabolomics	Metabolomics	Cholesteryl Esters to Total Lipids in S-VLDL % (FIP)
P110.11	Phecode	Dermatophytosis of nail	423047	0.921976	0.75553	1.04745		0.782338	1.4024	C	T	C	0.149397	126404	54.0079	126350	0.311355	0.148895	Infectious diseases	Infectious diseases	Dermatophytosis of nail (Phecode)
P250.12	Phecode	Type 1 diabetes with renal manifestations	395784	0.921976	0.755702	1.05402		0.756662	1.46825	C	T	C	0.149118	118037	41.9805	117995	0.31113	0.169113	Endocrine/Metabolic	Endocrine/Metabolic	T1 diabetes with renal manifestations (Phecode)
Q1066	field_ID_phenotype	Cholesteryl Esters to Total Lipids in Small HDL percentage	112828	0.922234	0.756396		-0.00182023	-0.0133205	0.00968006	C	T	C	0.149148	33656.1			-0.310217	0.00586761	Metabolomics	Metabolomics	Cholesteryl Esters to Total Lipids in S-HDL % (FIP)
P164	Phecode	Cancer of intrathoracic organs	423117	0.922484	0.758133	0.950359		0.687296	1.31411	C	T	C	0.149441	126462	43.2394	126419	-0.307933	0.165347	Neoplasms	Neoplasms	Cancer of intrathoracic organs (Phecode)
P276.41	Phecode	Acidosis	410737	0.922484	0.757399	0.989614		0.926184	1.05739	C	T	C	0.149414	122740	1055.69	121684	-0.308899	0.0337976	Endocrine/Metabolic	Endocrine/Metabolic	Acidosis (Phecode)
P586	Phecode	Other disorders of the kidney and ureters	408281	0.922484	0.758341	1.00688		0.963837	1.05185	C	T	C	0.149304	121916	2463.66	119452	0.30766	0.0222917	Genitourinary	Genitourinary	Other disorders of the kidney and ureters (Phecode)
P636	Phecode	Early or threatened labor; hemorrhage in early pregnancy	232980	0.922484	0.75853	1.01168		0.939485	1.08942	C	T	C	0.149371	69601	911.918	68689.1	0.307412	0.0377737	Pregnancy complications	Pregnancy complications	Heamorrhage in early pregnancy (Phecode)
P803.1	Phecode	Fracture of humerus	399590	0.923819	0.76011	0.989347		0.923618	1.05975	C	T	C	0.149568	119532	976.79	118555	-0.305337	0.0350758	Injuries & poisonings	Injuries & poisonings	Fracture of humerus (Phecode)
P180.1	Phecode	Cervical cancer	200139	0.924162	0.760876	1.0236		0.880832	1.1895	C	T	C	0.14871	59525.2	203.553	59321.6	0.304331	0.0766405	Neoplasms	Neoplasms	Cervical cancer (Phecode)
P201	Phecode	Hodgkin's disease	421131	0.925388	0.762785	1.02568		0.869952	1.20929	C	T	C	0.149472	125894	169.349	125725	0.301825	0.0840202	Neoplasms	Neoplasms	Hodgkin's disease (Phecode)
P78	Phecode	Viral warts & HPV	421224	0.925388	0.763116	0.984867		0.891894	1.08753	C	T	C	0.149493	125940	465.702	125475	-0.301392	0.0505926	Infectious diseases	Infectious diseases	Viral warts & HPV (Phecode)
Q1233	field_ID_phenotype	Triglycerides to Total Lipids in Chylomicrons and Extremely Large VLDL percentage	103459	0.925388	0.763336		0.00185831	-0.0102379	0.0139545	C	T	C	0.149473	30928.7			0.301104	0.00617166	Metabolomics	Metabolomics	Triglycerides-Total Lipids in ChyloM and EL-VLDL % (FIP)
P363.3	Phecode	Chorioretinal scars	405672	0.925515	0.766439	1.03897		0.807317	1.3371	C	T	C	0.149488	121286	72.1804	121214	0.297036	0.128712	Sense organs	Sense organs	Chorioretinal scars (Phecode)
P377	Phecode	Disorders of optic nerve and visual pathways	414101	0.925515	0.764113	1.01959		0.898261	1.1573	C	T	C	0.149404	123736	286.086	123450	0.300084	0.0646402	Sense organs	Sense organs	Disorders of optic nerve and visual pathways (Phecode)
P440	Phecode	Atherosclerosis	415664	0.925515	0.766048	1.01037		0.943999	1.0814	C	T	C	0.149442	124236	1010.32	123225	0.297549	0.0346666	Circulatory system	Circulatory system	Atherosclerosis (Phecode)
P635.3	Phecode	Placenta previa and abruptio placenta	231664	0.925515	0.766713	0.984343		0.886887	1.09251	C	T	C	0.149376	69210.1	445.734	68764.3	-0.296677	0.053193	Pregnancy complications	Pregnancy complications	Placenta previa and abruptio placenta (Phecode)
P674	Phecode	Other complications of the puerperium NEC	238406	0.925515	0.767795	1.03383		0.828958	1.28934	C	T	C	0.149235	71157.1	95.3687	71061.8	0.295261	0.112684	Pregnancy complications	Pregnancy complications	Other complications of the puerperium NEC (Phecode)
P70.1	Phecode	Viral hepatitis A	419987	0.925515	0.767421	1.05393		0.74409	1.4928	C	T	C	0.149496	125573	38	125535	0.29575	0.177617	Infectious diseases	Infectious diseases	Viral hepatitis A (Phecode)
P751	Phecode	Genitourinary congenital anomalies	427671	0.925515	0.767487	1.01196		0.935245	1.09498	C	T	C	0.149522	127893	740.389	127152	0.295663	0.0402253	Congenital anomalies	Congenital anomalies	Genitourinary congenital anomalies (Phecode)
Q0450	field_ID_phenotype	gE / gI antigen for Varicella Zoster Virus	8900	0.925515	0.766717		-0.00618139	-0.0470176	0.0346548	C	T	C	0.148868	2649.85			-0.29668	0.0208352	Quantitative Measure	Infection Antigens	gE / gI antigen for Varicella Zoster Virus (FIP)
Q1069	field_ID_phenotype	Cholesteryl Esters to Total Lipids in Very Large HDL percentage	112319	0.925515	0.766594		-0.00175778	-0.0133643	0.00984869	C	T	C	0.149102	33494			-0.296834	0.00592178	Metabolomics	Metabolomics	Cholesteryl Esters-Total Lipids in VL-HDL % (FIP)
P363	Phecode	Chorioretinal inflammations, scars, and other disorders of choroid	405912	0.925866	0.769485	1.02594		0.864428	1.21764	C	T	C	0.14949	121360	156.549	121203	0.293048	0.087399	Sense organs	Sense organs	Chorioretinal scars/other disorders of choroid (Phecode)
Q0370	field_ID_phenotype	HIV-1 env antigen for Human Immunodeficiency Virus	8900	0.925866	0.769538		0.0060909	-0.0346545	0.0468363	C	T	C	0.148868	2649.85			0.292988	0.0207889	Quantitative Measure	Infection Antigens	HIV-1 env antigen for Human Immunodeficiency Virus (FIP)
Q1136	field_ID_phenotype	Linoleic Acid	112752	0.925866	0.768993		-0.00171814	-0.0131842	0.00974792	C	T	C	0.149169	33638.1			-0.293693	0.00585014	Metabolomics	Metabolomics	Linoleic Acid (FIP)
P577.3	Phecode	Cyst and pseudocyst of pancreas	426091	0.926568	0.770606	1.01935		0.896148	1.15949	C	T	C	0.149474	127379	276.891	127103	0.291582	0.0657224	Digestive	Digestive	Cyst and pseudocyst of pancreas (Phecode)
P285.1	Phecode	Acute posthemorrhagic anemia	395074	0.927031	0.772108	1.02865		0.849685	1.2453	C	T	C	0.149368	118023	125.769	117897	0.289619	0.0975182	Haematopoietic	Haematopoietic	Acute posthemorrhagic anemia (Phecode)
P760	Phecode	Back pain	428894	0.927031	0.772445	1.00404		0.976947	1.0319	C	T	C	0.149499	128238	6447.41	121791	0.289179	0.0139595	Symptoms	Symptoms	Back pain (Phecode)
P965.1	Phecode	Opiates and related narcotics causing adverse effects in therapeutic use	387177	0.927031	0.772356	0.991191		0.933517	1.05243	C	T	C	0.149227	115555	1289.42	114265	-0.289294	0.0305863	Injuries & poisonings	Injuries & poisonings	Opiates causing adverse effects in therapeutic use (Phecode)
P770	Phecode	Myalgia and myositis unspecified	428776	0.928054	0.773783	1.01527		0.915575	1.12583	C	T	C	0.149498	128202	429.992	127772	0.28743	0.0527362	Symptoms	Symptoms	Myalgia and myositis unspecified (Phecode)
P430.3	Phecode	Subdural hemorrhage	409942	0.928888	0.775449	0.978338		0.841663	1.13721	C	T	C	0.149385	122478	201.796	122276	-0.285255	0.0767744	Circulatory system	Circulatory system	Subdural hemorrhage (Phecode)
P574.3	Phecode	Cholecystitis without cholelithiasis	407231	0.928888	0.775338	1.0084		0.952084	1.06806	C	T	C	0.14898	121339	1402.94	119936	0.2854	0.0293223	Digestive	Digestive	Cholecystitis without cholelithiasis (Phecode)
P2015	CP	Aplastic anaemia	188555	0.929654	0.779669	1.01682		0.90466	1.14289	C	T	C	0.150237	56656	338.126	56317.8	0.27975	0.0596327	Safety	Safety	Aplastic anaemia (CP)
P375.2	Phecode	Epiphora	414578	0.929654	0.778865	1.01445		0.917784	1.1213	C	T	C	0.149399	123875	458.377	123417	0.280798	0.0510926	Sense organs	Sense organs	Epiphora (Phecode)
P564.1	Phecode	Irritable Bowel Syndrome	322539	0.929654	0.779976	1.00532		0.968561	1.04348	C	T	C	0.14912	96194.1	3441.04	92753	0.27935	0.0190071	Digestive	Digestive	Irritable Bowel Syndrome (Phecode)
P592.2	Phecode	Urethritis and urethral syndrome	387878	0.929654	0.778168	1.0372		0.804454	1.33728	C	T	C	0.14965	116092	71.1806	116021	0.281708	0.129653	Genitourinary	Genitourinary	Urethritis and urethral syndrome (Phecode)
P622	Phecode	Polyp of female genital organs	236715	0.929654	0.779905	1.0048		0.971624	1.03911	C	T	C	0.149259	70663.6	4316.04	66347.6	0.279443	0.0171295	Genitourinary	Genitourinary	Polyp of female genital organs (Phecode)
P737.3	Phecode	Kyphoscoliosis and scoliosis	410785	0.929654	0.776997	1.01075		0.938679	1.08835	C	T	C	0.149563	122877	843.593	122033	0.283234	0.0377414	Musculoskeletal	Musculoskeletal	Kyphoscoliosis and scoliosis (Phecode)
P836	Phecode	Traumatic arthropathy	408937	0.929654	0.779536	1.01879		0.894274	1.16065	C	T	C	0.149489	122263	270.279	121993	0.279924	0.0665124	Injuries & poisonings	Injuries & poisonings	Traumatic arthropathy (Phecode)
Q1001	field_ID_phenotype	3-Hydroxybutyrate	105243	0.929654	0.777695		-0.00172364	-0.0136896	0.0102423	C	T	C	0.149099	31383.2			-0.282324	0.00610518	Metabolomics	Metabolomics	3-Hydroxybutyrate (FIP)
P199	Phecode	Neoplasm of uncertain behavior	373920	0.930087	0.781047	0.989849		0.921139	1.06369	C	T	C	0.149064	111476	890.138	110586	-0.277954	0.0367057	Neoplasms	Neoplasms	Neoplasm of uncertain behavior (Phecode)
P286.3	Phecode	Coagulation defects complicating pregnancy or postpartum	236241	0.930087	0.781312	1.06724		0.674104	1.68965	C	T	C	0.149186	70487.7	22.0117	70465.7	0.27761	0.234416	Haematopoietic	Haematopoietic	Coagulation defects in pregnancy (Phecode)
P2030	CP	Cerebral haemorrhage	205888	0.930561	0.782468	1.00823		0.951219	1.06867	C	T	C	0.150288	61885.2	1388.45	60496.7	0.276105	0.0297001	Neurological	Neurological	Cerebral haemorrhage (CP)
P560.3	Phecode	Peritoneal or intestinal adhesions	313905	0.930561	0.782683	0.987018		0.899495	1.08306	C	T	C	0.149092	93601.7	533.283	93068.4	-0.275825	0.0473755	Digestive	Digestive	Peritoneal or intestinal adhesions (Phecode)
P275.5	Phecode	Disorders of calcium/phosphorus metabolism	426493	0.931492	0.785195	1.00818		0.950801	1.06903	C	T	C	0.14947	127496	1350.34	126145	0.272556	0.0298983	Endocrine/Metabolic	Endocrine/Metabolic	Disorders of calcium/phosphorus metabolism (Phecode)
P292.3	Phecode	Memory loss	411431	0.931492	0.784904	1.01347		0.920606	1.11571	C	T	C	0.149353	122897	498.244	122399	0.272934	0.0490348	Psychiatric disorders	Psychiatric disorders	Memory loss (Phecode)
P345.11	Phecode	Generalized convulsive epilepsy	405319	0.931492	0.784377	1.01934		0.888633	1.16928	C	T	C	0.149235	120976	244.122	120732	0.27362	0.0700156	Safety	Safety	Generalized convulsive epilepsy (Phecode)
P743.21	Phecode	Pathologic fracture of vertebrae	414614	0.931492	0.785414	1.01627		0.904779	1.14151	C	T	C	0.149527	123992	340.844	123651	0.27227	0.0592905	Musculoskeletal	Musculoskeletal	Pathologic fracture of vertebrae (Phecode)
P508	Phecode	Pulmonary collapse; interstitial and compensatory emphysema	408442	0.931995	0.787446	0.993633		0.948552	1.04086	C	T	C	0.149483	122110	2169.33	119941	-0.269629	0.0236897	Respiratory	Respiratory	Interstitial and compensatory emphysema (Phecode)
P634.1	Phecode	Missed abortion/Hydatidiform mole	231589	0.931995	0.787787	0.98539		0.885258	1.09685	C	T	C	0.149379	69189.1	412.448	68776.6	-0.269186	0.0546737	Pregnancy complications	Pregnancy complications	Missed abortion/Hydatidiform mole (Phecode)
P710	Phecode	Osteomyelitis, periostitis, and other infections involving bone	358356	0.931995	0.786576	0.985133		0.883903	1.09796	C	T	C	0.149136	106888	389.714	106498	-0.27076	0.0553219	Musculoskeletal	Musculoskeletal	Osteomyelitis/other infections involving bone (Phecode)
Q0371	field_ID_phenotype	HIV-1 gag antigen for Human Immunodeficiency Virus	8900	0.931995	0.787635		0.0056184	-0.0352585	0.0464953	C	T	C	0.148868	2649.85			0.26939	0.020856	Quantitative Measure	Infection Antigens	HIV-1 gag antigen for Human Immunodeficiency Virus (FIP)
P198.3	Phecode	Secondary malignant neoplasm of digestive systems	374772	0.932758	0.793522	1.00839		0.947259	1.07346	C	T	C	0.149075	111738	1186.32	110552	0.26174	0.0319057	Neoplasms	Neoplasms	Secondary malignant neoplasm of digestive systems (Phecode)
P214.1	Phecode	Lipoma of skin and subcutaneous tissue	424831	0.932758	0.793634	0.99354		0.946448	1.04298	C	T	C	0.149525	127046	1964.9	125081	-0.261595	0.0247751	Neoplasms	Neoplasms	Lipoma of skin and subcutaneous tissue (Phecode)
P274.2	Phecode	Crystal arthropathies	421520	0.932758	0.791831	0.984856		0.879341	1.10303	C	T	C	0.149241	125816	356.188	125460	-0.263934	0.0578183	Endocrine/Metabolic	Endocrine/Metabolic	Crystal arthropathies (Phecode)
P279.7	Phecode	Other immunological findings	428269	0.932758	0.791168	1.02599		0.84851	1.2406	C	T	C	0.14952	128069	127.314	127942	0.264794	0.0969066	Endocrine/Metabolic	Endocrine/Metabolic	Other immunological findings (Phecode)
P425.11	Phecode	Hypertrophic obstructive cardiomyopathy	422575	0.932758	0.789355	0.968215		0.76393	1.22713	C	T	C	0.149414	126277	81.0629	126196	-0.267148	0.12091	Circulatory system	Circulatory system	Hypertrophic obstructive cardiomyopathy (Phecode)
P502	Phecode	Postinflammatory pulmonary fibrosis	404494	0.932758	0.789776	1.0102		0.937561	1.08847	C	T	C	0.149508	120950	836.264	120114	0.266602	0.0380741	Respiratory	Respiratory	Postinflammatory pulmonary fibrosis (Phecode)
P599.5	Phecode	Frequency of urination and polyuria	396909	0.932758	0.793795	0.993194		0.943616	1.04538	C	T	C	0.149457	118642	1772.4	116870	-0.261386	0.0261264	Genitourinary	Genitourinary	Frequency of urination and polyuria (Phecode)
P743.9	Phecode	Osteopenia or other disorder of bone and cartilage	414897	0.932758	0.792629	0.986159		0.888836	1.09414	C	T	C	0.149525	124075	423.722	123651	-0.262899	0.0530137	Musculoskeletal	Musculoskeletal	Osteopenia or other disorder of bone and cartilage (Phecode)
P755	Phecode	Congenital anomalies of limbs	427642	0.932758	0.791983	0.981142		0.851701	1.13026	C	T	C	0.149494	127860	227.929	127632	-0.263736	0.0721861	Congenital anomalies	Congenital anomalies	Congenital anomalies of limbs (Phecode)
Q0523	field_ID_phenotype	Rheumatoid factor	38777	0.932758	0.792884		0.00262323	-0.016958	0.0222044	C	T	C	0.151714	11766.1			0.262569	0.0099906	Quantitative Measure	Blood Biochemistry	Rheumatoid factor (FIP)
Q1219	field_ID_phenotype	Triglycerides in Large HDL	111750	0.932758	0.79043		-0.00153011	-0.0128149	0.00975467	C	T	C	0.149025	33307.1			-0.265752	0.00575765	Metabolomics	Metabolomics	Triglycerides in L-HDL (FIP)
P669	Phecode	Complications of labor and delivery NEC	233155	0.933254	0.794705	0.990148		0.918991	1.06681	C	T	C	0.149369	69652.1	913.491	68738.7	-0.260206	0.0380507	Pregnancy complications	Pregnancy complications	Complications of labor and delivery NEC (Phecode)
P480.3	Phecode	Pneumonia due to fungus (mycoses)	404064	0.934388	0.796159	1.03095		0.818073	1.29923	C	T	C	0.149376	120715	86.004	120629	0.258321	0.118006	Respiratory	Respiratory	Pneumonia due to fungus (mycoses) (Phecode)
P80	Phecode	Postoperative infection	427102	0.934882	0.797069	0.993971		0.949199	1.04086	C	T	C	0.149506	127709	2189.35	125520	-0.257143	0.0235158	Infectious diseases	Infectious diseases	Postoperative infection (Phecode)
P270.3	Phecode	Disorders of plasma protein metabolism	428230	0.934992	0.800968	0.986808		0.890004	1.09414	C	T	C	0.149495	128036	430.197	127606	-0.252094	0.052679	Endocrine/Metabolic	Endocrine/Metabolic	Disorders of plasma protein metabolism (Phecode)
P276.42	Phecode	Alkalosis	408182	0.934992	0.798734	1.021		0.870253	1.19786	C	T	C	0.149427	121987	180.459	121807	0.254985	0.0815089	Endocrine/Metabolic	Endocrine/Metabolic	Alkalosis (Phecode)
P317.11	Phecode	Alcoholic liver damage	387128	0.934992	0.801671	0.987891		0.898306	1.08641	C	T	C	0.149148	115479	510.851	114968	-0.251185	0.0485018	Psychiatric disorders	Psychiatric disorders	Alcoholic liver damage (Phecode)
P364.2	Phecode	Corneal edema	405664	0.934992	0.800596	1.03404		0.797476	1.34079	C	T	C	0.149493	121288	67.9452	121220	0.252576	0.132543	Sense organs	Sense organs	Corneal edema (Phecode)
P526.5	Phecode	Inflammatory conditions of jaw	414935	0.934992	0.801433	1.03233		0.80561	1.32286	C	T	C	0.149406	123988	74.745	123913	0.251493	0.12652	Digestive	Digestive	Inflammatory conditions of jaw (Phecode)
P531.2	Phecode	Gastric ulcer	424230	0.934992	0.799945	0.994111		0.949721	1.04058	C	T	C	0.149492	126838	2234.55	124603	-0.253418	0.0233067	Digestive	Digestive	Gastric ulcer (Phecode)
P613.8	Phecode	Other specified disorders of breast	426873	0.934992	0.802539	1.02164		0.863826	1.20828	C	T	C	0.149431	127576	163.039	127413	0.250062	0.0856098	Genitourinary	Genitourinary	Other specified disorders of breast (Phecode)
P614.31	Phecode	Acute inflammatory pelvic disease	227822	0.934992	0.798873	1.05745		0.688098	1.62506	C	T	C	0.148952	67869.2	25.0314	67844.2	0.254806	0.219232	Genitourinary	Genitourinary	Acute inflammatory pelvic disease (Phecode)
P620	Phecode	Dysplasia of female genital organs	223654	0.934992	0.802488	1.0469		0.73102	1.49928	C	T	C	0.149236	66754.4	35.6353	66718.8	0.250129	0.183243	Genitourinary	Genitourinary	Dysplasia of female genital organs (Phecode)
P709.2	Phecode	Sicca syndrome	414206	0.934992	0.799746	0.984489		0.872478	1.11088	C	T	C	0.149338	123713	313.554	123400	-0.253676	0.0616261	Dermatologic	Dermatologic	Sicca syndrome (Phecode)
Q1050	field_ID_phenotype	Cholesteryl Esters in Medium VLDL	111979	0.934992	0.797759		-0.00151188	-0.0130757	0.010052	C	T	C	0.149214	33417.6			-0.256249	0.00590004	Metabolomics	Metabolomics	Cholesteryl Esters in M-VLDL (FIP)
P709.4	Phecode	Polymyositis	413368	0.935648	0.803591	1.05697		0.682998	1.63572	C	T	C	0.149336	123462	24.1333	123437	0.248702	0.222796	Dermatologic	Dermatologic	Polymyositis (Phecode)
P295.3	Phecode	Psychosis	355008	0.937951	0.80915	0.976577		0.805701	1.18369	C	T	C	0.149627	106237	123.408	106114	-0.241523	0.0981346	Psychiatric disorders	Psychiatric disorders	Psychosis (Phecode)
P350.1	Phecode	Abnormal involuntary movements	421510	0.937951	0.809216	1.01018		0.93043	1.09677	C	T	C	0.14943	125972	680.711	125291	0.241438	0.0419595	Neurological	Neurological	Abnormal involuntary movements (Phecode)
P368.2	Phecode	Diplopia and disorders of binocular vision	423505	0.937951	0.807716	1.01239		0.916832	1.1179	C	T	C	0.149449	126585	467.604	126117	0.243374	0.0505836	Sense organs	Sense organs	Diplopia and disorders of binocular vision (Phecode)
P560.1	Phecode	Paralytic ileus	313585	0.937951	0.808252	1.01278		0.914048	1.12218	C	T	C	0.149126	93527.4	439.04	93088.4	0.242681	0.0523341	Digestive	Digestive	Paralytic ileus (Phecode)
P701.4	Phecode	Keloid scar	422215	0.937951	0.808377	1.02658		0.830485	1.26897	C	T	C	0.149524	126263	102.125	126161	0.242521	0.108152	Dermatologic	Dermatologic	Keloid scar (Phecode)
P727.4	Phecode	Ganglion and cyst of synovium, tendon, and bursa	388002	0.937951	0.808816	1.00721		0.950297	1.06752	C	T	C	0.149342	115890	1369.48	114521	0.241954	0.0296741	Musculoskeletal	Musculoskeletal	Ganglion and cyst of synovium, tendon, and bursa (Phecode)
Q0472	field_ID_phenotype	pp150 Nter antigen for Human Cytomegalovirus	8900	0.937951	0.80838		0.00500099	-0.0354147	0.0454166	C	T	C	0.148868	2649.85			0.242524	0.0206206	Quantitative Measure	Infection Antigens	pp150 Nter antigen for Human Cytomegalovirus (FIP)
Q1177	field_ID_phenotype	Phospholipids to Total Lipids in Very Large VLDL percentage	101490	0.937951	0.809491		0.00150705	-0.010745	0.0137591	C	T	C	0.14959	30363.8			0.241083	0.00625114	Metabolomics	Metabolomics	Phospholipids to Total Lipids in VL-VLDL % (FIP)
P586.4	Phecode	Stricture/obstruction of ureter	402723	0.93855	0.81162	0.989081		0.903696	1.08253	C	T	C	0.149269	120228	562.828	119665	-0.238336	0.0460638	Genitourinary	Genitourinary	Stricture/obstruction of ureter (Phecode)
P592	Phecode	Cystitis and urethritis	392114	0.93855	0.811971	0.993327		0.940017	1.04966	C	T	C	0.149656	117365	1524.6	115840	-0.237883	0.0281446	Genitourinary	Genitourinary	Cystitis and urethritis (Phecode)
P626.2	Phecode	Dysmenorrhea	204835	0.93855	0.811642	1.01056		0.926887	1.1018	C	T	C	0.148932	61013	625.95	60387	0.238309	0.044099	Genitourinary	Genitourinary	Dysmenorrhea (Phecode)
P701.5	Phecode	Abnormal granulation tissue	422593	0.93855	0.811032	0.982769		0.852257	1.13327	C	T	C	0.149519	126371	224.784	126146	-0.239094	0.072698	Dermatologic	Dermatologic	Abnormal granulation tissue (Phecode)
P458.9	Phecode	Hypotension NOS	396576	0.939985	0.816099	0.995438		0.95781	1.03454	C	T	C	0.149071	118236	3185.53	115050	-0.232565	0.0196604	Circulatory system	Circulatory system	Hypotension NOS (Phecode)
P496.21	Phecode	Obstructive chronic bronchitis	384380	0.939985	0.816298	0.994423		0.948591	1.04247	C	T	C	0.149651	115046	2143.18	112903	-0.232309	0.0240744	Respiratory	Respiratory	Obstructive chronic bronchitis (Phecode)
P539	Phecode	Bariatric surgery	428767	0.939985	0.815531	1.05595		0.668366	1.66829	C	T	C	0.149497	128199	22.0588	128176	0.233297	0.233351	Digestive	Digestive	Bariatric surgery (Phecode)
P592.1	Phecode	Cystitis	391941	0.939985	0.816326	0.993358		0.93904	1.05082	C	T	C	0.149655	117311	1466.51	115845	-0.232273	0.0286907	Genitourinary	Genitourinary	Cystitis (Phecode)
P742.9	Phecode	Other derangement of joint	422892	0.939985	0.81498	0.992668		0.933329	1.05578	C	T	C	0.149554	126491	1213.17	125278	-0.234006	0.0314489	Musculoskeletal	Musculoskeletal	Other derangement of joint (Phecode)
Q0461	field_ID_phenotype	sag1 antigen for Toxoplasma gondii	8900	0.939985	0.816652		-0.00481442	-0.0455117	0.0358828	C	T	C	0.148868	2649.85			-0.231861	0.0207643	Quantitative Measure	Infection Antigens	sag1 antigen for Toxoplasma gondii (FIP)
Q1051	field_ID_phenotype	Cholesteryl Esters in Small HDL	112828	0.939985	0.815374		0.00138471	-0.0102384	0.0130078	C	T	C	0.149148	33656.1			0.233499	0.00593027	Metabolomics	Metabolomics	Cholesteryl Esters in S-HDL (FIP)
P41	Phecode	Bacterial infection NOS	421013	0.94098	0.818008	1.00315		0.976624	1.0304	C	T	C	0.149384	125785	6797.15	118988	0.230107	0.0136737	Infectious diseases	Infectious diseases	Bacterial infection NOS (Phecode)
P426.8	Phecode	Other cardiac conduction disorders	383719	0.942247	0.819602	0.96161		0.68689	1.3462	C	T	C	0.149209	114509	40.2863	114469	-0.228057	0.171653	Circulatory system	Circulatory system	Other cardiac conduction disorders (Phecode)
P159.2	Phecode	Malignant neoplasm of small intestine, including duodenum	401158	0.942548	0.820727	1.02114		0.852148	1.22364	C	T	C	0.149165	119677	140.345	119537	0.226611	0.0923035	Neoplasms	Neoplasms	Malignant neoplasm of small intestine (Phecode)
P596.1	Phecode	Bladder neck obstruction	410422	0.942548	0.821348	0.991578		0.921397	1.0671	C	T	C	0.149353	122596	864.518	121731	-0.225811	0.037453	Genitourinary	Genitourinary	Bladder neck obstruction (Phecode)
P781	Phecode	Symptoms involving nervous and musculoskeletal systems	428788	0.942548	0.821835	0.99313		0.935298	1.05454	C	T	C	0.149494	128203	1280.86	126922	-0.225186	0.0306114	Symptoms	Symptoms	Nnervous and musculoskeletal symptoms (Phecode)
Q0460	field_ID_phenotype	p22 antigen for Toxoplasma gondii	8900	0.942548	0.820973		-0.00466355	-0.045054	0.0357269	C	T	C	0.148868	2649.85			-0.2263	0.0206078	Quantitative Measure	Infection Antigens	p22 antigen for Toxoplasma gondii (FIP)
P427.6	Phecode	Premature beats	385547	0.942814	0.82256	0.990425		0.910546	1.07731	C	T	C	0.149225	115066	650.75	114415	-0.224254	0.0429039	Circulatory system	Circulatory system	Premature beats (Phecode)
P221	Phecode	Benign neoplasm of other female genital organs	198020	0.945193	0.825129	0.974816		0.777428	1.22232	C	T	C	0.148726	58901.4	88.8472	58812.5	-0.220953	0.11544	Neoplasms	Neoplasms	Benign neoplasm of other female genital organs (Phecode)
P159.3	Phecode	Malignant neoplasm of gallbladder and extrahepatic bile ducts	401212	0.945588	0.833719	0.982155		0.830184	1.16195	C	T	C	0.149165	119693	161.557	119532	-0.209935	0.0857683	Neoplasms	Neoplasms	Malignant neoplasm of gallbladder (Phecode)
P202.21	Phecode	Nodular lymphoma	421250	0.945588	0.83266	1.01601		0.876846	1.17725	C	T	C	0.149478	125935	211.342	125723	0.211292	0.0751565	Neoplasms	Neoplasms	Nodular lymphoma (Phecode)
P283.1	Phecode	Autoimmune hemolytic anemias	394897	0.945588	0.828782	1.02948		0.791133	1.33965	C	T	C	0.149363	117966	66.2823	117900	0.216264	0.134364	Haematopoietic	Haematopoietic	Autoimmune hemolytic anemias (Phecode)
P297	Phecode	Suicidal ideation or attempt	356837	0.945588	0.827262	1.00876		0.932764	1.09094	C	T	C	0.149646	106799	754.271	106044	0.218214	0.0399616	Safety	Safety	Suicidal ideation or attempt (Phecode)
P317	Phecode	Alcohol-related disorders	407162	0.945588	0.828981	1.00285		0.97726	1.02912	C	T	C	0.149315	121591	7383.96	114207	0.216009	0.0131899	Psychiatric disorders	Psychiatric disorders	Alcohol-related disorders (Phecode)
P370.1	Phecode	Corneal ulcer	415034	0.945588	0.833211	0.974447		0.76582	1.23991	C	T	C	0.149315	123942	78.4118	123863	-0.210585	0.122922	Sense organs	Sense organs	Corneal ulcer (Phecode)
P465	Phecode	Acute upper respiratory infections of multiple or unspecified sites	428535	0.945588	0.830225	1.0068		0.946318	1.07115	C	T	C	0.149495	128127	1203.01	126924	0.214413	0.0316099	Respiratory	Respiratory	Acute upper respiratory infections multiple sites (Phecode)
P507	Phecode	Pleurisy; pleural effusion	416293	0.945588	0.826595	0.996482		0.965556	1.0284	C	T	C	0.149475	124451	4876.04	119575	-0.219071	0.0160854	Respiratory	Respiratory	Pleurisy; pleural effusion (Phecode)
P530.14	Phecode	Reflux esophagitis	381099	0.945588	0.82878	0.996669		0.966987	1.02726	C	T	C	0.149251	113759	5260.45	108498	-0.216267	0.015426	Digestive	Digestive	Reflux esophagitis (Phecode)
P622.2	Phecode	Mucous polyp of cervix	227477	0.945588	0.833586	1.00644		0.947926	1.06857	C	T	C	0.149259	67906.1	1298.06	66608	0.210105	0.0305617	Genitourinary	Genitourinary	Mucous polyp of cervix (Phecode)
P636.2	Phecode	Early onset of delivery	230956	0.945588	0.832676	1.01597		0.877073	1.17687	C	T	C	0.149412	69015	219.153	68795.8	0.21127	0.0750077	Pregnancy complications	Pregnancy complications	Early onset of delivery (Phecode)
P721.8	Phecode	Other allied disorders of spine	404133	0.945588	0.826079	1.01343		0.899728	1.1415	C	T	C	0.149366	120727	324.193	120403	0.219734	0.0607175	Musculoskeletal	Musculoskeletal	Other allied disorders of spine (Phecode)
P752.2	Phecode	Other specified congenital anomalies of nervous system	428064	0.945588	0.833005	0.964887		0.692113	1.34517	C	T	C	0.149504	127994	41.2078	127953	-0.210849	0.169525	Congenital anomalies	Congenital anomalies	Other congenital anomalies of nervous system (Phecode)
P830	Phecode	Dislocation	410908	0.945588	0.833877	0.992569		0.92574	1.06422	C	T	C	0.149475	122841	947.899	121893	-0.209732	0.0355635	Injuries & poisonings	Injuries & poisonings	Dislocation (Phecode)
P835	Phecode	Internal derangement of knee	426108	0.945588	0.830604	1.00305		0.975458	1.03142	C	T	C	0.149471	127382	6184.79	121197	0.213927	0.014231	Injuries & poisonings	Injuries & poisonings	Internal derangement of knee (Phecode)
Q1073	field_ID_phenotype	Clinical LDL Cholesterol	112825	0.945588	0.833488		0.00123958	-0.010317	0.0127961	C	T	C	0.149152	33656.1			0.21023	0.0058963	Metabolomics	Metabolomics	Clinical LDL Cholesterol (FIP)
Q1141	field_ID_phenotype	Omega-3 Fatty Acids to Total Fatty Acids percentage	112752	0.945588	0.830132		-0.00123348	-0.0125024	0.0100355	C	T	C	0.149169	33638.1			-0.214533	0.00574958	Metabolomics	Metabolomics	Omega-3 Fatty Acids to Total Fatty Acids % (FIP)
P217	Phecode	Vascular hamartomas and non-neoplastic nevi	418108	0.945729	0.83499	0.987656		0.878718	1.1101	C	T	C	0.149433	124958	335.259	124623	-0.208306	0.0596288	Neoplasms	Neoplasms	Vascular hamartomas and non-neoplastic nevi (Phecode)
P257.1	Phecode	Testicular hypofunction	202025	0.945729	0.834577	0.976572		0.781764	1.21992	C	T	C	0.149797	60525.4	92.1729	60433.2	-0.208835	0.11352	Endocrine/Metabolic	Endocrine/Metabolic	Testicular hypofunction (Phecode)
P571.51	Phecode	Cirrhosis of liver without mention of alcohol	411572	0.946403	0.83608	1.00964		0.921942	1.10568	C	T	C	0.149306	122900	558.334	122342	0.20691	0.0463608	Digestive	Digestive	Cirrhosis of liver without mention of alcohol (Phecode)
P275.53	Phecode	Disorders of phosphorus metabolism	423746	0.946537	0.836693	1.01139		0.90815	1.12636	C	T	C	0.149489	126691	396.452	126294	0.206125	0.054934	Endocrine/Metabolic	Endocrine/Metabolic	Disorders of phosphorus metabolism (Phecode)
P280	Phecode	Iron deficiency anemias	410749	0.947279	0.838835	0.996947		0.968003	1.02676	C	T	C	0.149378	122714	5544.81	117169	-0.203384	0.0150324	Haematopoietic	Haematopoietic	Iron deficiency anemias (Phecode)
P726.3	Phecode	Bursitis	385219	0.947279	0.838696	0.988983		0.888923	1.10031	C	T	C	0.149341	115058	402.879	114655	-0.203562	0.0544224	Musculoskeletal	Musculoskeletal	Bursitis (Phecode)
P752.1	Phecode	Neural tube defects	428285	0.947279	0.838605	1.02029		0.840952	1.23788	C	T	C	0.149499	128056	122.878	127933	0.203678	0.0986288	Congenital anomalies	Congenital anomalies	Neural tube defects (Phecode)
P184	Phecode	Cancer of other female genital organs	211072	0.94912	0.84103	1.00735		0.937795	1.08206	C	T	C	0.148915	62863.5	905.751	61957.7	0.200577	0.0365034	Neoplasms	Neoplasms	Cancer of other female genital organs (Phecode)
P727.7	Phecode	Contracture of tendon (sheath)	384254	0.94912	0.841457	0.974617		0.757574	1.25384	C	T	C	0.149332	114763	71.7805	114691	-0.20003	0.128534	Musculoskeletal	Musculoskeletal	Contracture of tendon (sheath) (Phecode)
P523.32	Phecode	Chronic periodontitis	416144	0.95003	0.842926	0.990216		0.89845	1.09135	C	T	C	0.149405	124348	484.346	123863	-0.198153	0.0496192	Digestive	Digestive	Chronic periodontitis (Phecode)
P705	Phecode	Disorders of sweat glands	418402	0.95003	0.843257	0.989782		0.89398	1.09585	C	T	C	0.149497	125099	442.322	124657	-0.19773	0.0519407	Dermatologic	Dermatologic	Disorders of sweat glands (Phecode)
P367.9	Phecode	Blindness and low vision	422385	0.952467	0.84791	1.00979		0.914133	1.11545	C	T	C	0.149493	126287	464.028	125823	0.191785	0.050775	Sense organs	Sense organs	Blindness and low vision (Phecode)
P415.2	Phecode	Chronic pulmonary heart disease	415179	0.952467	0.846561	0.988443		0.878658	1.11195	C	T	C	0.149386	124044	331.459	123713	-0.193508	0.0600703	Circulatory system	Circulatory system	Chronic pulmonary heart disease (Phecode)
P528.11	Phecode	Stomatitis and mucositis (ulcerative)	421508	0.952467	0.847129	1.01337		0.88534	1.15992	C	T	C	0.149464	126000	251.44	125749	0.192782	0.0689142	Digestive	Digestive	Stomatitis and mucositis (ulcerative) (Phecode)
P710.1	Phecode	Osteomyelitis	358293	0.952467	0.847311	1.01094		0.904919	1.12939	C	T	C	0.14915	106879	374.631	106504	0.19255	0.0565291	Musculoskeletal	Musculoskeletal	Osteomyelitis (Phecode)
P752	Phecode	Nervous system congenital anomalies	428402	0.952467	0.847811	1.01651		0.859949	1.20158	C	T	C	0.149503	128094	164.071	127930	0.191913	0.0853384	Congenital anomalies	Congenital anomalies	Nervous system congenital anomalies (Phecode)
P705.8	Phecode	Hyperhidrosis	418128	0.953309	0.849158	0.988883		0.881273	1.10963	C	T	C	0.149491	125013	344.879	124668	-0.190193	0.0587808	Dermatologic	Dermatologic	Hyperhidrosis (Phecode)
P389.3	Phecode	Degenerative and vascular disorders of ear	418064	0.954391	0.85062	0.981634		0.809406	1.19051	C	T	C	0.149398	124916	123.059	124793	-0.188327	0.098429	Sense organs	Sense organs	Degenerative and vascular disorders of ear (Phecode)
P446.5	Phecode	Giant cell arteritis	413659	0.954996	0.851659	1.01197		0.893314	1.14639	C	T	C	0.149424	123621	295.695	123325	0.187002	0.063632	Circulatory system	Circulatory system	Giant cell arteritis (Phecode)
P5107	field_ID_phenotype	Cough on most days	112990	0.955045	0.852202	1.0032		0.970062	1.03747	C	T	C	0.149264	33730.7	4738.92	28991.8	0.186309	0.0171372	Respiratory	Respiratory	Chronic cough (FIP)
P324	Phecode	Other CNS infection and poliomyelitis	427656	0.955479	0.853088	0.984505		0.834522	1.16144	C	T	C	0.149501	127870	166.981	127703	-0.18518	0.0843282	Neurological	Neurological	Other CNS infection and poliomyelitis (Phecode)
P381.3	Phecode	Mastoiditis & related conditions	424131	0.956693	0.854672	1.02321		0.800458	1.30795	C	T	C	0.149491	126807	76.157	126731	0.183161	0.125265	Sense organs	Sense organs	Mastoiditis & related conditions (Phecode)
P457	Phecode	Encounter for long-term (current) use of anticoagulants, antithrombotics, aspirin	382398	0.956941	0.855394	0.966021		0.666072	1.40105	C	T	C	0.149291	114177	33.0706	114144	-0.18224	0.189691	Circulatory system	Circulatory system	Long-term use of anti-coagulants/thrombotics, aspirin (Phecode)
P2018	CP	Hearing loss	171454	0.958626	0.857903	1.0025		0.975451	1.0303	C	T	C	0.149728	51342.9	7719.37	43623.6	0.179044	0.0139564	Safety	Safety	Hearing loss (CP)
P370	Phecode	Keratitis	415291	0.958626	0.85786	1.01495		0.862842	1.19386	C	T	C	0.14932	124022	173.898	123848	0.179099	0.0828381	Sense organs	Sense organs	Keratitis (Phecode)
P622.1	Phecode	Polyp of corpus uteri	233427	0.960123	0.859744	1.00348		0.965547	1.0429	C	T	C	0.149227	69667.4	3225	66442.4	0.1767	0.0196606	Genitourinary	Genitourinary	Polyp of corpus uteri (Phecode)
P594.3	Phecode	Calculus of ureter	420015	0.960138	0.86026	1.00579		0.943214	1.07251	C	T	C	0.149484	125571	1121.82	124450	0.176043	0.0327715	Genitourinary	Genitourinary	Calculus of ureter (Phecode)
P420.3	Phecode	Endocarditis	423855	0.960489	0.861076	1.00835		0.918721	1.10671	C	T	C	0.149412	126658	531.632	126126	0.175005	0.047493	Circulatory system	Circulatory system	Endocarditis (Phecode)
P191.1	Phecode	Cancer of brain and nervous system	426592	0.962927	0.869302	0.990611		0.885329	1.10841	C	T	C	0.149478	127532	362.244	127170	-0.164545	0.0573289	Neoplasms	Neoplasms	Cancer of brain and nervous system (Phecode)
P217.1	Phecode	Nevus, non-neoplastic	418047	0.962927	0.868893	0.989903		0.877522	1.11668	C	T	C	0.149431	124938	315.404	124623	-0.165065	0.0614832	Neoplasms	Neoplasms	Nevus, non-neoplastic (Phecode)
P300.9	Phecode	Posttraumatic stress disorder	355041	0.962927	0.867495	0.984241		0.816692	1.18616	C	T	C	0.149628	106248	131.286	106117	-0.166841	0.09521	Psychiatric disorders	Psychiatric disorders	Posttraumatic stress disorder (Phecode)
P361.2	Phecode	Retinoschisis and retinal cysts	405627	0.962927	0.867878	1.02558		0.761634	1.38099	C	T	C	0.14949	121275	51.7333	121223	0.166355	0.151811	Sense organs	Sense organs	Retinoschisis and retinal cysts (Phecode)
P513.8	Phecode	Disorders of diaphragm	428096	0.962927	0.86559	1.01748		0.832456	1.24364	C	T	C	0.14948	127984	113.961	127870	0.169262	0.102404	Respiratory	Respiratory	Disorders of diaphragm (Phecode)
P568	Phecode	Other disorders of peritoneum	401153	0.962927	0.865891	1.00384		0.960155	1.04951	C	T	C	0.149256	119749	2357.76	117391	0.16888	0.0227016	Digestive	Digestive	Other disorders of peritoneum (Phecode)
P592.13	Phecode	Chronic interstitial cystitis	388022	0.962927	0.864325	1.01683		0.839645	1.23141	C	T	C	0.149645	116131	125.134	116006	0.170871	0.0976901	Genitourinary	Genitourinary	Chronic interstitial cystitis (Phecode)
P594.8	Phecode	Renal colic	419032	0.962927	0.867691	0.993527		0.920449	1.07241	C	T	C	0.149475	125269	788.499	124481	-0.166592	0.03898	Genitourinary	Genitourinary	Renal colic (Phecode)
P596.5	Phecode	Functional disorders of bladder	409679	0.962927	0.866059	1.00722		0.926463	1.09501	C	T	C	0.149359	122379	659.11	121719	0.168667	0.04264	Genitourinary	Genitourinary	Functional disorders of bladder (Phecode)
P604.1	Phecode	Redundant prepuce and phimosis/BXO	176014	0.962927	0.867819	0.994874		0.936454	1.05694	C	T	C	0.149847	52750.3	1279.96	51470.4	-0.16643	0.0308763	Genitourinary	Genitourinary	Redundant prepuce and phimosis/BXO (Phecode)
P627.1	Phecode	Postmenopausal bleeding	214281	0.962927	0.865058	1.00317		0.967227	1.04045	C	T	C	0.149001	63856	3661.16	60194.9	0.16994	0.0186155	Genitourinary	Genitourinary	Postmenopausal bleeding (Phecode)
P722.3	Phecode	Schmorl's nodes	403285	0.962927	0.86854	1.03411		0.695147	1.53835	C	T	C	0.149373	120480	29.1844	120451	0.165513	0.202642	Musculoskeletal	Musculoskeletal	Schmorl's nodes (Phecode)
P788	Phecode	Syncope and collapse	428888	0.963555	0.870373	1.00251		0.972822	1.03309	C	T	C	0.149514	128250	5322.74	122927	0.163184	0.0153352	Symptoms	Symptoms	Syncope and collapse (Phecode)
P184.2	Phecode	Cancer of other female genital organs (excluding uterus and ovary)	208949	0.963734	0.87255	0.987896		0.851321	1.14638	C	T	C	0.14889	62220.9	206.71	62014.2	-0.16042	0.0759139	Neoplasms	Neoplasms	Cancer of other female genital organs (Phecode)
P428	Phecode	Congestive heart failure; nonhypertensive	427636	0.963734	0.872264	1.0027		0.970322	1.03615	C	T	C	0.149503	127865	4539.03	123326	0.160784	0.0167449	Circulatory system	Circulatory system	Congestive heart failure; nonhypertensive (Phecode)
Q1098	field_ID_phenotype	Free Cholesterol in LDL	112817	0.963734	0.872163		-0.00094488	-0.0124538	0.0105641	C	T	C	0.149153	33654			-0.160912	0.00587202	Metabolomics	Metabolomics	Free Cholesterol in LDL (FIP)
Q1134	field_ID_phenotype	Lactate	109141	0.963734	0.872385		0.000966603	-0.0108276	0.0127608	C	T	C	0.148968	32517.1			0.16063	0.00601756	Metabolomics	Metabolomics	Lactate (FIP)
P480.12	Phecode	Pseudomonal pneumonia	404013	0.965022	0.87422	0.979335		0.756225	1.26827	C	T	C	0.149372	120697	68.357	120628	-0.1583	0.131908	Respiratory	Respiratory	Pseudomonal pneumonia (Phecode)
P149.3	Phecode	Cancer of hypopharynx	425500	0.965246	0.876441	1.02835		0.722955	1.46274	C	T	C	0.149476	127204	37.0785	127167	0.155482	0.179779	Neoplasms	Neoplasms	Cancer of hypopharynx (Phecode)
P361.1	Phecode	Retinal detachment with retinal defect	407696	0.965246	0.876084	0.99375		0.918443	1.07523	C	T	C	0.149477	121883	738.723	121144	-0.155935	0.0402079	Sense organs	Sense organs	Retinal detachment with retinal defect (Phecode)
Q0202	field_ID_phenotype	Liver iron corrected T1	2652	0.965246	0.87588		0.00611216	-0.0705775	0.0828018	C	T	C	0.14714	780.432			0.156209	0.0391281	Quantitative Measure	Imaging	Liver iron corrected T1 (FIP)
Q0210	field_ID_phenotype	Pulse wave Arterial stiffness index	145764	0.965246	0.875424		0.000787902	-0.00906242	0.0106382	C	T	C	0.14827	43225			0.156773	0.00502577	Quantitative Measure	Body Measurements	Pulse wave Arterial stiffness index (FIP)
P610.1	Phecode	Cystic mastopathy	231447	0.966499	0.878084	0.991236		0.885793	1.10923	C	T	C	0.149064	69000.8	362.71	68638.1	-0.153399	0.0573836	Genitourinary	Genitourinary	Cystic mastopathy (Phecode)
P367	Phecode	Disorders of refraction and accommodation; blindness and low vision	428829	0.967125	0.879159	1.00323		0.962364	1.04583	C	T	C	0.149502	128222	2715.96	125506	0.152035	0.021219	Sense organs	Sense organs	Bblindness and low vision (Phecode)
P202.24	Phecode	Large cell lymphoma	421857	0.968181	0.881704	1.00798		0.90777	1.11926	C	T	C	0.149484	126121	418.965	125702	0.148809	0.0534267	Neoplasms	Neoplasms	Large cell lymphoma (Phecode)
P290.11	Phecode	Alzheimer's disease	412326	0.968181	0.881537	1.00573		0.932963	1.08416	C	T	C	0.149355	123166	826.585	122339	0.149021	0.0383168	Psychiatric disorders	Psychiatric disorders	Alzheimer's disease (Phecode)
P293	Phecode	Symptoms involving head and neck	428773	0.968181	0.882143	1.00454		0.946147	1.06654	C	T	C	0.149511	128212	1289.82	126922	0.148253	0.0305551	Psychiatric disorders	Psychiatric disorders	Symptoms involving head and neck (Phecode)
P687	Phecode	Symptoms affecting skin	428779	0.968181	0.880923	0.997031		0.958981	1.03659	C	T	C	0.149495	128201	3092.65	125108	-0.149799	0.0198524	Dermatologic	Dermatologic	Symptoms affecting skin (Phecode)
P359	Phecode	Muscular dystrophies and other myopathies	425226	0.968639	0.883067	0.989887		0.864497	1.13346	C	T	C	0.149442	127093	249.177	126844	-0.147083	0.0691049	Neurological	Neurological	Muscular dystrophies and other myopathies (Phecode)
P184.11	Phecode	Malignant neoplasm of ovary	210214	0.969872	0.884698	1.0064		0.923288	1.09699	C	T	C	0.148919	62609.9	621.197	61988.7	0.145017	0.0439758	Neoplasms	Neoplasms	Malignant neoplasm of ovary (Phecode)
P2032	CP	Haemothorax	204152	0.97061	0.885878	1.01017		0.879815	1.15984	C	T	C	0.150261	61352.3	240.624	61111.7	0.143522	0.0704917	Injuries & poisonings	Injuries & poisonings	Haemothorax (CP)
P341	Phecode	Other demyelinating diseases of central nervous system	404948	0.970841	0.886597	1.0151		0.826147	1.24727	C	T	C	0.14923	120861	108.09	120753	0.142611	0.105088	Neurological	Neurological	Other demyelinating diseases of (CNS) (Phecode)
P440.1	Phecode	Atherosclerosis of renal artery	412995	0.971614	0.88781	1.01904		0.784161	1.32427	C	T	C	0.149413	123414	66.8708	123347	0.141076	0.133676	Circulatory system	Circulatory system	Atherosclerosis of renal artery (Phecode)
P500	Phecode	Lung disease due to external agents	403034	0.971959	0.888757	0.991327		0.87742	1.12002	C	T	C	0.14948	120491	309.973	120181	-0.139877	0.0622761	Respiratory	Respiratory	Lung disease due to external agents (Phecode)
Q0354	field_ID_phenotype	ZEBRA antigen for Epstein-Barr Virus	8900	0.971959	0.889142		0.00289034	-0.0377497	0.0435303	C	T	C	0.148868	2649.85			0.139394	0.0207351	Quantitative Measure	Infection Antigens	ZEBRA antigen for Epstein-Barr Virus (FIP)
P750.14	Phecode	Congenital anomalies of esophagus	425673	0.973047	0.891005	1.02307		0.738343	1.41758	C	T	C	0.149501	127277	43.1412	127234	0.137033	0.166406	Congenital anomalies	Congenital anomalies	Congenital anomalies of esophagus (Phecode)
Q1131	field_ID_phenotype	Histidine	112652	0.973047	0.891154		-0.000806823	-0.0123626	0.0107489	C	T	C	0.149182	33611.2			-0.136845	0.00589589	Metabolomics	Metabolomics	Histidine (FIP)
P257	Phecode	Testicular dysfunction	202038	0.973127	0.89428	0.985408		0.793348	1.22396	C	T	C	0.1498	60530.4	97.2121	60433.2	-0.132891	0.110611	Endocrine/Metabolic	Endocrine/Metabolic	Testicular dysfunction (Phecode)
P283	Phecode	Acquired hemolytic anemias	394951	0.973127	0.892374	0.983974		0.778651	1.24344	C	T	C	0.149363	117982	83.3256	117899	-0.135301	0.119408	Haematopoietic	Haematopoietic	Acquired hemolytic anemias (Phecode)
P333.1	Phecode	Essential tremor	405410	0.973127	0.894171	1.00886		0.885954	1.14881	C	T	C	0.149235	121002	272.334	120730	0.133029	0.0662804	Neurological	Neurological	Essential tremor (Phecode)
P381.11	Phecode	Suppurative and unspecified otitis media	424967	0.973127	0.893414	1.00758		0.902191	1.12528	C	T	C	0.149493	127059	376.197	126683	0.133986	0.056369	Sense organs	Sense organs	Suppurative and unspecified otitis media (Phecode)
P568.1	Phecode	Peritoneal adhesions (postoperative) (postinfection)	400737	0.973127	0.893483	0.996862		0.952034	1.0438	C	T	C	0.149238	119610	2199.37	117411	-0.133898	0.0234756	Digestive	Digestive	Peritoneal adhesions (Phecode)
P737.2	Phecode	Lordosis (acquired)	408498	0.973127	0.893096	1.02463		0.718525	1.46115	C	T	C	0.149572	122199	36.3726	122163	0.134388	0.181069	Musculoskeletal	Musculoskeletal	Lordosis (acquired) (Phecode)
P281.9	Phecode	Deficiency anemias	394836	0.974012	0.896111	0.977923		0.699481	1.3672	C	T	C	0.149357	117943	40.5804	117903	-0.130575	0.170968	Haematopoietic	Haematopoietic	Deficiency anemias (Phecode)
P300.13	Phecode	Phobia	356221	0.974012	0.895789	0.99378		0.905199	1.09103	C	T	C	0.149616	106593	527.185	106065	-0.130983	0.0476343	Psychiatric disorders	Psychiatric disorders	Phobia (Phecode)
P5003	field_ID_phenotype	narcolepsy (often)	349098	0.974384	0.896963	1.00233		0.967621	1.03829	C	T	C	0.149574	104432	3831.81	100600	0.129499	0.0179815	Symptoms	Sleep	narcolepsy (often) (FIP)
P755.1	Phecode	Congenital deformities of feet	427303	0.975949	0.898914	0.986936		0.805697	1.20894	C	T	C	0.1495	127764	110.831	127653	-0.127033	0.103521	Congenital anomalies	Congenital anomalies	Congenital deformities of feet (Phecode)
P291	Phecode	Other specified nonpsychotic and/or transient mental disorders	411270	0.976031	0.90001	0.99343		0.89636	1.10101	C	T	C	0.149323	122824	433.459	122391	-0.125649	0.0524607	Psychiatric disorders	Psychiatric disorders	Other nonpsychotic mental disorders (Phecode)
Q1188	field_ID_phenotype	Total Cholesterol Minus HDL-C	109397	0.976031	0.89977		0.000755551	-0.0110017	0.0125128	C	T	C	0.148898	32578			0.125952	0.00599872	Metabolomics	Metabolomics	Total Cholesterol Minus HDL-C (FIP)
P286.13	Phecode	Congenital factor VIII disorder	423867	0.976408	0.902632	1.02498		0.690351	1.5218	C	T	C	0.149478	126718	29.3215	126688	0.122337	0.201649	Haematopoietic	Haematopoietic	Congenital factor VIII disorder (Phecode)
P300.12	Phecode	Agorophobia, social phobia, and panic disorder	356349	0.976408	0.901107	0.994308		0.908692	1.08799	C	T	C	0.149631	106642	566.945	106075	-0.124264	0.0459396	Psychiatric disorders	Psychiatric disorders	Agorophobia, social phobia, and panic disorder (Phecode)
P481	Phecode	Influenza	405266	0.976408	0.902305	1.00595		0.915074	1.10585	C	T	C	0.149377	121075	513.35	120561	0.12275	0.0483073	Respiratory	Respiratory	Influenza (Phecode)
P561	Phecode	Symptoms involving digestive system	339373	0.976408	0.902909	1.00148		0.978009	1.02551	C	T	C	0.149089	101193	9024.7	92168.8	0.121988	0.0120982	Digestive	Digestive	Symptoms involving digestive system (Phecode)
P681.1	Phecode	Cellulitis and abscess of fingers/toes	412120	0.976408	0.90193	0.992476		0.880132	1.11916	C	T	C	0.149341	123092	317.067	122775	-0.123224	0.0612925	Dermatologic	Dermatologic	Cellulitis and abscess of fingers/toes (Phecode)
P446.9	Phecode	Arteritis NOS	413286	0.977771	0.904681	1.00992		0.859285	1.18696	C	T	C	0.149409	123497	175.734	123321	0.11975	0.0824112	Circulatory system	Circulatory system	Arteritis NOS (Phecode)
P531	Phecode	Peptic ulcer (excl. esophageal)	428854	0.97799	0.90651	0.997898		0.963466	1.03356	C	T	C	0.149528	128251	3850.22	124401	-0.117442	0.0179158	Digestive	Digestive	Peptic ulcer (excl. esophageal) (Phecode)
P695.42	Phecode	Systemic lupus erythematosus	416773	0.97799	0.906974	0.990543		0.844619	1.16168	C	T	C	0.149292	124442	180.083	124262	-0.116856	0.0813116	Dermatologic	Dermatologic	Systemic lupus erythematosus (Phecode)
P791	Phecode	Gangrene	428777	0.97799	0.906339	0.993998		0.899149	1.09885	C	T	C	0.149492	128198	456.361	127741	-0.117657	0.0511676	Symptoms	Symptoms	Gangrene (Phecode)
P798.1	Phecode	Chronic fatigue syndrome	422485	0.97799	0.90744	1.00684		0.897524	1.12947	C	T	C	0.149349	126196	347.2	125849	0.116268	0.0586405	Symptoms	Symptoms	Chronic fatigue syndrome (Phecode)
P809	Phecode	Fracture of unspecified bones	397477	0.97799	0.906049	1.00819		0.880443	1.15448	C	T	C	0.149588	118916	250.526	118665	0.118024	0.0691283	Injuries & poisonings	Injuries & poisonings	Fracture of unspecified bones (Phecode)
P2039	CP	Human immunodeficiency virus [HIV]	198586	0.978737	0.908926	1.00543		0.916287	1.10325	C	T	C	0.150103	59616.8	545.389	59071.4	0.114393	0.0473704	Infectious diseases	Infectious diseases	HIV (CP)
P371.1	Phecode	Uveitis, noninfectious or NOS	415659	0.978737	0.909156	0.992765		0.876347	1.12465	C	T	C	0.149312	124126	293.918	123832	-0.114103	0.0636396	Sense organs	Sense organs	Uveitis, noninfectious or NOS (Phecode)
P189.21	Phecode	Malignant neoplasm of bladder	425336	0.979591	0.910601	0.996468		0.936792	1.05995	C	T	C	0.149501	127176	1223.19	125953	-0.112281	0.0315089	Neoplasms	Neoplasms	Malignant neoplasm of bladder (Phecode)
P706	Phecode	Diseases of sebaceous glands	427686	0.979591	0.910974	0.997955		0.962773	1.03442	C	T	C	0.149529	127903	3653.37	124249	-0.11181	0.0183118	Dermatologic	Dermatologic	Diseases of sebaceous glands (Phecode)
P291.8	Phecode	Alteration of consciousness	410991	0.980541	0.912673	0.993519		0.884524	1.11594	C	T	C	0.149333	122749	339.282	122410	-0.109668	0.0592886	Psychiatric disorders	Psychiatric disorders	Alteration of consciousness (Phecode)
P586.12	Phecode	Vesicoureteral reflux	401123	0.980541	0.912882	1.03027		0.603883	1.75771	C	T	C	0.149266	119748	16.0825	119732	0.109404	0.272553	Genitourinary	Genitourinary	Vesicoureteral reflux (Phecode)
P184.1	Phecode	Malignant neoplasm of ovary and other uterine adnexa	210328	0.981827	0.91641	0.995511		0.915288	1.08276	C	T	C	0.148907	62638.8	653.15	61985.7	-0.104957	0.0428666	Neoplasms	Neoplasms	Malignant neoplasm of ovary/other uterine adnexa (Phecode)
P204.21	Phecode	Myeloid leukemia, acute	421269	0.981827	0.916406	0.992068		0.854995	1.15112	C	T	C	0.149455	125921	206.847	125714	-0.104962	0.0758671	Neoplasms	Neoplasms	Myeloid leukemia, acute (Phecode)
P323	Phecode	Encephalitis	427776	0.981827	0.914656	1.00818		0.86868	1.17007	C	T	C	0.149512	127916	206.494	127709	0.107167	0.0759824	Neurological	Neurological	Encephalitis (Phecode)
P41.1	Phecode	Staphylococcus infections	406535	0.981827	0.915552	1.0028		0.952346	1.05592	C	T	C	0.149353	121434	1745.5	119689	0.106039	0.026337	Infectious diseases	Infectious diseases	Staphylococcus infections (Phecode)
Q1016	field_ID_phenotype	Cholesterol in Large LDL	112821	0.981827	0.916646		0.000614183	-0.0108876	0.012116	C	T	C	0.149157	33656			0.10466	0.00586838	Metabolomics	Metabolomics	Cholesterol in L-LDL (FIP)
P276.14	Phecode	Hypopotassemia	412824	0.983094	0.923233	0.99749		0.947774	1.04981	C	T	C	0.149398	123350	1785.67	121564	-0.0963616	0.026085	Endocrine/Metabolic	Endocrine/Metabolic	Hypopotassemia (Phecode)
P364.5	Phecode	Corneal dystrophy	406041	0.983094	0.923958	1.0074		0.865903	1.17202	C	T	C	0.149492	121399	199.879	121199	0.0954494	0.0772227	Sense organs	Sense organs	Corneal dystrophy (Phecode)
P473.3	Phecode	Paralysis/spasm of vocal cords or larynx	403174	0.983094	0.923995	0.992091		0.842756	1.16789	C	T	C	0.149452	120510	171.918	120338	-0.0954024	0.0832349	Respiratory	Respiratory	Paralysis/spasm of vocal cords or larynx (Phecode)
P614.3	Phecode	Pelvic inflammatory disease (PID)	228873	0.983094	0.922507	1.00551		0.900185	1.12315	C	T	C	0.148957	68184.5	376.322	67808.2	0.0972759	0.0564536	Genitourinary	Genitourinary	Pelvic inflammatory disease (PID) (Phecode)
P70.2	Phecode	Viral hepatitis B	420138	0.983094	0.920717	0.98824		0.782877	1.24747	C	T	C	0.149491	125614	84.0197	125530	-0.0995305	0.118854	Infectious diseases	Infectious diseases	Viral hepatitis B (Phecode)
P721.1	Phecode	Spondylosis without myelopathy	413229	0.983094	0.922627	0.99817		0.961942	1.03576	C	T	C	0.14933	123415	3457.85	119957	-0.0971258	0.018862	Musculoskeletal	Musculoskeletal	Spondylosis without myelopathy (Phecode)
P747.2	Phecode	Congenital anomalies of peripheral vascular system	423394	0.983094	0.91996	0.988391		0.787074	1.2412	C	T	C	0.149428	126534	87.9725	126446	-0.100484	0.116205	Congenital anomalies	Congenital anomalies	Congenital anomalies of peripheral vascular system (Phecode)
P749	Phecode	Congenital anomalies of face and neck	428682	0.983094	0.921948	0.990673		0.821343	1.19491	C	T	C	0.149488	128165	130.114	128035	-0.09798	0.0956367	Congenital anomalies	Congenital anomalies	Congenital anomalies of face and neck (Phecode)
P802	Phecode	Fracture of pelvis	398379	0.983094	0.921458	0.99546		0.909376	1.08969	C	T	C	0.149565	119167	562.114	118605	-0.0985976	0.0461469	Injuries & poisonings	Injuries & poisonings	Fracture of pelvis (Phecode)
P960.1	Phecode	Adverse effects of antibacterials (not penicillins)	383446	0.983094	0.923712	0.982522		0.684862	1.40955	C	T	C	0.149241	114452	35.0275	114417	-0.0957595	0.184138	Injuries & poisonings	Injuries & poisonings	Adverse effects of antibacterials (no penicillins) (Phecode)
Q1142	field_ID_phenotype	Omega-6 Fatty Acids	112752	0.983094	0.919261		-0.000589025	-0.0119783	0.0108002	C	T	C	0.149169	33638.1			-0.101365	0.00581094	Metabolomics	Metabolomics	Omega-6 Fatty Acids (FIP)
Q1153	field_ID_phenotype	Phospholipids in Large LDL	109397	0.983094	0.923775		-0.000572575	-0.0123016	0.0111564	C	T	C	0.148898	32578			-0.0956795	0.0059843	Metabolomics	Metabolomics	Phospholipids in L-LDL (FIP)
P663	Phecode	Umbilical cord complications during labor and delivery	231034	0.983583	0.925154	0.992853		0.854863	1.15312	C	T	C	0.149411	69037.9	210.49	68827.4	-0.0939432	0.0763489	Pregnancy complications	Pregnancy complications	Umbilical cord complications during labor (Phecode)
[truncated: 114 more rows]

## Sheet: S2-rs2912062-carotid
Supplementary Table 2 - results from PheWAS of rs2912062 (nearest genes ANGPT2 and AGPAT5, results orientated to C allele) under an additive genetic model. (N_ID=total number of participants in analysis, FDR=false discovery rate, P=p-value, OR=odds ratio, L95=lower 95% confidence interval, U95=upper 95% confidence interval, MAF=minor allele frequency, MAC=minor allele count, Z_T_STAT=either Z/T S…
[truncated: 1,914 more rows]

[truncated: 6 more sheets: S3-SERPINA1-additive, S4-SERPINA1-recessive, S5-CCL3L1, S6-GRS, S7-rs12777332-CASP7, S8-rs7697189-HHIP]
